# Supplementary material for: Safety comparisons among monoamine oxidase inhibitors against Parkinson’s disease using FDA adverse event reporting system
Source: Sci Rep. 2023 Nov 6;13:19272. doi: 10.1038/s41598-023-44142-2 (PMC10630381; doi:10.1038/s41598-023-44142-2)
Supplement: Supplementary file 1 — Supplementary Tables. [file 41598_2023_44142_MOESM1_ESM.xlsx]

## Sheet: Title
Supplemental information
Safety comparisons among monoamine oxidase inhibitors against Parkinson’s disease using FDA adverse event reporting system
Hiroto Asano1, Yu-Shi Tian1*, Asuka Hatabu1, Tatsuya Takagi1, Mikiko Ueda1, Kenji Ikeda1
1Graduate School of Pharmaceutical Sciences, Osaka University, 1-6 Yamadaoka, Suita, Osaka 565-0871, Japan
* Corresponding author:
Yu-Shi Tian
Graduate School of Pharmaceutical Sciences, Osaka University
1-6 Yamadaoka, Suita City, Osaka 565-0871, Japan
Phone No: +81-6-6879-8242
Fax No: +81-6-6879-8242
Email Address: yushi-tian@phs.osaka-u.ac.jp

## Sheet: Table_S1
Table S1 Product and ingredient names
Ingredient names	Product and ingredient names are considered identical to the ingredient
selegiline	comenter	deprenyl	egibren
	eldepryl	fp	jumex
	movergan	otrasel	plurimen
	selegam	selegeline	selegilene
	selegilin	selegiline	selegine
	zelapar	emsam*
rasagiline	altina	azilect	rasagiline
safinamide	safinamide	xadago
The above names are listed without salt forms, routes, etc.
An ingredient name written with a product name is not listed.
* Emsam, which is for depression, is excluded from our analysis.

## Sheet: Table_S2
Table S2 Preferred Terms (PTs) including “depression”
PTs
agitated depression	childhood depression	depression
depression postoperative	depression suicidal	major depression
menopausal depression	perinatal depression	post stroke depression

## Sheet: Table_S3
Table S3 The headlines and subheadlines listed as WARNINGS in an amphetamine package insert and the corresponding MedDRA terms extracted by authors.
Headline	Subheadline	Corresponding MedDRA terms (MedDRA level)
Serious cardiovascular events	Sudden deaths	Sudden cardiac death (PT)
		Sudden death (PT)
		Sudden infant death syndrome (PT)
	Stroke	Cerebellar stroke (PT)
		Embolic stroke (PT)
		Ischaemic stroke (PT)
		Lacunar stroke (PT)
		NIH stroke scale abnormal (PT)
		NIH stroke scale score decreased (PT)
		NIH stroke scale score increased (PT)
		Perinatal stroke (PT)
		Post procedural stroke (PT)
		Stroke in evolution (PT)
		Thrombotic stroke (PT)
	Myocardial infarction	Myocardial infarction (SMQ)
	Hypertension	Hypertension (SMQ)
Psychiatric adverse events	Pre-existing psychosis worse	Condition aggravated (PT)
	Bipolar illness & Emergence of new psychotic or manic symptoms	Manic and bipolar mood disorders and disturbances (HLGT)
	Aggression	Aggression (PT)
Long-term suppression of growth		Growth disorder (PT)
		Growth retardation (PT)
		Growth failure (PT)
Seizures		Seizures (incl subtypes) (HLGT)
Peripheral vasculopathy, including Raynaud’s phenomenon		Peripheral vasoconstriction, necrosis and vascular insufficiency (HLT)
Serotonin syndrome		Serotonin syndrome (PT)
Visual disturbance		Vision disorders (HLGT)

## Sheet: Table_S4
Table S4 AE signals (PT level) detected for selegiline
SOC	PT	n11	n21	n12	n22	ROR	ROR95CIL	ROR95CIU
surgical and medical procedures	nothing by mouth order	10	129	19109	345020233	1399.64	735.414	2663.8
nervous system disorders	parkinsonism hyperpyrexia syndrome	30	574	19089	345019788	944.648	654.231	1363.98
skin and subcutaneous tissue disorders	photoonycholysis	3	78	19116	345020284	694.183	219.091	2199.5
neoplasms benign, malignant and unspecified (incl cysts and polyps)	leukaemia monocytic	4	140	19115	345020222	515.706	190.859	1393.45
surgical and medical procedures	small intestinal anastomosis	3	112	19116	345020250	483.449	153.576	1521.87
nervous system disorders	sympathicotonia	2	87	19117	345020275	414.893	102.123	1685.57
respiratory, thoracic and mediastinal disorders	platypnoea	4	207	19115	345020155	348.787	129.663	938.221
psychiatric disorders	excessive sexual fantasies	3	173	19116	345020189	312.984	99.9519	980.063
nervous system disorders	parkinsonian crisis	5	309	19114	345020053	292.082	120.701	706.801
psychiatric disorders	dopamine dysregulation syndrome	37	2310	19082	345018052	289.606	209.227	400.865
psychiatric disorders	jealous delusion	13	1018	19106	345019344	230.605	133.414	398.6
psychiatric disorders	parkinson's disease psychosis	29	2417	19090	345017945	216.849	150.323	312.816
product issues	manufacturing production issue	3	251	19116	345020111	215.722	69.1	673.46
social circumstances	early retirement	2	169	19117	345020193	213.584	52.9766	861.097
psychiatric disorders	narcissistic personality disorder	5	436	19114	345019926	207.003	85.7184	499.894
musculoskeletal and connective tissue disorders	camptocormia	16	1427	19103	345018935	202.506	123.696	331.528
surgical and medical procedures	hydrocele operation	2	182	19117	345020180	198.328	49.2212	799.124
investigations	norepinephrine increased	9	862	19110	345019500	188.503	97.7317	363.581
injury, poisoning and procedural complications	herbal toxicity	2	197	19117	345020165	183.227	45.4997	737.851
psychiatric disorders	exhibitionism	3	327	19116	345020035	165.585	53.123	516.13
investigations	neurotransmitter level altered	11	1223	19108	345019139	162.403	89.6845	294.084
nervous system disorders	postural reflex impairment	4	447	19115	345019915	161.519	60.3489	432.29
social circumstances	sexual activity increased	4	468	19115	345019894	154.271	57.6522	412.812
psychiatric disorders	poriomania	14	1673	19105	345018689	151.122	89.2889	255.775
investigations	anti-thyroid antibody	3	361	19116	345020001	149.99	48.1432	467.292
psychiatric disorders	hypersexuality	70	8715	19049	345011647	145.476	114.937	184.131
psychiatric disorders	paraphilia	3	388	19116	345019974	139.552	44.8076	434.632
psychiatric disorders	morose	5	668	19114	345019694	135.109	56.0452	325.712
general disorders and administration site conditions	medical device site ulcer	3	406	19116	345019956	133.365	42.8293	415.283
gastrointestinal disorders	necrotising oesophagitis	10	1477	19109	345018885	122.243	65.6245	227.71
nervous system disorders	sudden onset of sleep	58	8883	19061	345011479	118.183	91.2541	153.059
psychiatric disorders	echolalia	10	1560	19109	345018802	115.739	62.1398	215.571
reproductive system and breast disorders	scrotal haematocoele	3	493	19116	345019869	109.83	35.2971	341.746
social circumstances	gambling	26	4559	19093	345015803	103.055	70.0717	151.564
investigations	catecholamines urine increased	2	359	19117	345020003	100.545	25.0468	403.615
psychiatric disorders	kleptomania	2	369	19117	345019993	97.8201	24.3706	392.636
infections and infestations	medical device site cellulitis	2	384	19117	345019978	93.999	23.4221	377.243
psychiatric disorders	impulse-control disorder	56	10992	19063	345009370	92.2043	70.8837	119.938
psychiatric disorders	gambling disorder	161	34418	18958	344985944	85.1234	72.8658	99.4431
psychiatric disorders	sleep attacks	15	3190	19104	345017172	84.9214	51.1248	141.06
neoplasms benign, malignant and unspecified (incl cysts and polyps)	rosai-dorfman syndrome	2	453	19117	345019909	79.6813	19.8653	319.607
psychiatric disorders	gender dysphoria	2	456	19117	345019906	79.157	19.735	317.498
psychiatric disorders	rapid eye movements sleep abnormal	10	2676	19109	345017686	67.471	36.2548	125.565
nervous system disorders	dropped head syndrome	5	1369	19114	345018993	65.9262	27.3929	158.664
cardiac disorders	tricuspid valve sclerosis	2	550	19117	345019812	65.6284	16.3706	263.098
immune system disorders	hypocomplementaemia	3	835	19116	345019527	64.8457	20.8694	201.49
injury, poisoning and procedural complications	off label use of device	9	2571	19110	345017791	63.2006	32.8412	121.625
surgical and medical procedures	deep brain stimulation	8	2306	19111	345018056	62.631	31.2791	125.408
general disorders and administration site conditions	infusion site necrosis	2	593	19117	345019769	60.8695	15.1863	243.976
product issues	product dosage form issue	3	891	19116	345019471	60.7701	19.5603	188.802
cardiac disorders	adams-stokes syndrome	3	915	19116	345019447	59.1762	19.0481	183.84
gastrointestinal disorders	gastric stenosis	3	936	19116	345019426	57.8485	18.6216	179.708
injury, poisoning and procedural complications	intentional medical device removal by patient	9	2831	19110	345017531	57.3962	29.8282	110.443
nervous system disorders	cerebrovascular insufficiency	4	1259	19115	345019103	57.346	21.4869	153.049
investigations	blood catecholamines increased	2	636	19117	345019726	56.7541	14.1618	227.445
neoplasms benign, malignant and unspecified (incl cysts and polyps)	meningioma benign	5	1687	19114	345018675	53.499	22.236	128.717
nervous system disorders	parkinsonian rest tremor	4	1356	19115	345019006	53.2438	19.9521	142.085
social circumstances	marital problem	10	3396	19109	345016966	53.1661	28.5752	98.919
surgical and medical procedures	extubation	2	682	19117	345019680	52.9261	13.2085	212.073
injury, poisoning and procedural complications	stoma site odour	5	1766	19114	345018596	51.1058	21.2425	122.952
congenital, familial and genetic disorders	right-to-left cardiac shunt	3	1082	19116	345019280	50.0427	16.1128	155.421
nervous system disorders	spinal meningeal cyst	7	2642	19112	345017720	47.83	22.7764	100.442
injury, poisoning and procedural complications	recall phenomenon	8	3153	19111	345017209	45.8061	22.8838	91.6893
nervous system disorders	parkinson's disease	243	97926	18876	344922436	45.344	39.9481	51.4687
injury, poisoning and procedural complications	product appearance confusion	4	1597	19115	345018765	45.2089	16.9449	120.617
cardiac disorders	pericarditis constrictive	6	2462	19113	345017900	43.9922	19.742	98.0306
psychiatric disorders	libido increased	29	11957	19090	345008405	43.8328	30.4383	63.1216
psychiatric disorders	hallucination, olfactory	5	2186	19114	345018176	41.2867	17.1652	99.305
congenital, familial and genetic disorders	ehlers-danlos syndrome	6	2649	19113	345017713	40.8867	18.3496	91.104
cardiac disorders	endocardial fibrosis	2	900	19117	345019462	40.1062	10.0141	160.625
infections and infestations	gastric ulcer helicobacter	2	903	19117	345019459	39.9729	9.98084	160.09
injury, poisoning and procedural complications	wound haematoma	2	911	19117	345019451	39.6219	9.89332	158.682
injury, poisoning and procedural complications	heat illness	7	3197	19112	345017165	39.5266	18.8256	82.9909
nervous system disorders	pleurothotonus	13	5962	19106	345014400	39.3748	22.8453	67.8643
cardiac disorders	pericardial fibrosis	2	933	19117	345019429	38.6876	9.66039	154.935
psychiatric disorders	stereotypy	8	3735	19111	345016627	38.6684	19.3206	77.3912
investigations	csf pressure increased	4	1894	19115	345018468	38.1196	14.2904	101.683
nervous system disorders	multiple system atrophy	6	2849	19113	345017513	38.0164	17.0625	84.7031
investigations	blood pressure orthostatic	3	1429	19116	345018933	37.8909	12.2048	117.636
nervous system disorders	on and off phenomenon	77	38197	19042	344982165	36.5212	29.1909	45.6924
psychiatric disorders	excessive masturbation	2	1002	19117	345019360	36.0235	8.99607	144.251
gastrointestinal disorders	retroperitoneal fibrosis	5	2526	19114	345017836	35.7295	14.8568	85.9268
psychiatric disorders	deja vu	2	1047	19117	345019315	34.4752	8.60993	138.043
neoplasms benign, malignant and unspecified (incl cysts and polyps)	phaeochromocytoma	6	3183	19113	345017179	34.0272	15.2734	75.8082
general disorders and administration site conditions	foaming at mouth	17	9100	19102	345011262	33.7413	20.9617	54.3121
investigations	hepatitis b antibody positive	3	1605	19116	345018757	33.7359	10.8679	104.722
nervous system disorders	parkinsonian gait	9	4915	19110	345015447	33.0595	17.1882	63.5861
psychiatric disorders	binge eating	8	4495	19111	345015867	32.1304	16.0559	64.298
injury, poisoning and procedural complications	sports injury	3	1729	19116	345018633	31.3164	10.0892	97.2046
investigations	body temperature	2	1154	19117	345019208	31.2786	7.81256	125.228
product issues	device loosening	7	4059	19112	345016303	31.1324	14.8302	65.355
injury, poisoning and procedural complications	bladder injury	3	1765	19116	345018597	30.6776	9.88361	95.2201
cardiac disorders	tricuspid valve disease	7	4180	19112	345016182	30.2312	14.4011	63.4619
musculoskeletal and connective tissue disorders	nuchal rigidity	8	4778	19111	345015584	30.2273	15.1054	60.4874
respiratory, thoracic and mediastinal disorders	mouth breathing	4	2516	19115	345017846	28.6957	10.7603	76.5258
psychiatric disorders	hallucination, visual	168	107315	18951	344913047	28.4922	24.4744	33.1696
product issues	product cleaning inadequate	6	3806	19113	345016556	28.4573	12.7749	63.3913
psychiatric disorders	delusional disorder, persecutory type	3	1910	19116	345018452	28.3487	9.13394	87.9849
nervous system disorders	upper motor neurone lesion	3	1929	19116	345018433	28.0695	9.04406	87.1175
investigations	nerve conduction studies abnormal	2	1299	19117	345019063	27.7872	6.94142	111.235
psychiatric disorders	compulsive shopping	24	16089	19095	345004273	26.9518	18.0549	40.2327
injury, poisoning and procedural complications	cystitis radiation	2	1343	19117	345019019	26.8768	6.71423	107.587
renal and urinary disorders	urethral haemorrhage	4	2733	19115	345017629	26.4172	9.90656	70.4453
product issues	device colour issue	2	1370	19117	345018992	26.3471	6.58204	105.464
nervous system disorders	akinesia	22	15125	19097	345005237	26.2777	17.293	39.9305
musculoskeletal and connective tissue disorders	posture abnormal	34	23549	19085	344996813	26.0993	18.6385	36.5466
gastrointestinal disorders	saliva discolouration	2	1418	19117	345018944	25.4552	6.35945	101.891
psychiatric disorders	anorexia nervosa	3	2148	19116	345018214	25.2076	8.12269	78.2283
psychiatric disorders	persecutory delusion	18	12970	19101	345007392	25.0671	15.7847	39.8082
general disorders and administration site conditions	drug therapeutic incompatibility	2	1443	19117	345018919	25.0142	6.24938	100.124
psychiatric disorders	delusion	119	86376	19000	344933986	25.0113	20.8837	29.9547
renal and urinary disorders	nephroangiosclerosis	2	1448	19117	345018914	24.9278	6.22782	99.7776
eye disorders	binocular eye movement disorder	2	1451	19117	345018911	24.8763	6.21496	99.5711
respiratory, thoracic and mediastinal disorders	pleural calcification	2	1462	19117	345018900	24.6891	6.16824	98.8212
general disorders and administration site conditions	food interaction	9	6593	19110	345013769	24.6454	12.8155	47.3952
musculoskeletal and connective tissue disorders	soft tissue mass	8	5910	19111	345014452	24.4375	12.2135	48.896
musculoskeletal and connective tissue disorders	mixed connective tissue disease	5	3723	19114	345016639	24.2418	10.0829	58.2836
gastrointestinal disorders	diverticulum oesophageal	2	1510	19117	345018852	23.9043	5.97234	95.677
musculoskeletal and connective tissue disorders	hypercreatinaemia	2	1517	19117	345018845	23.794	5.94481	95.2351
nervous system disorders	dyskinesia	312	244350	18807	344776012	23.4078	20.9286	26.1806
psychiatric disorders	compulsions	5	3961	19114	345016401	22.7852	9.47736	54.7796
product issues	product packaging difficult to open	4	3183	19115	345017179	22.6824	8.50686	60.4798
nervous system disorders	carotid artery dissection	2	1596	19117	345018766	22.6162	5.6508	90.517
psychiatric disorders	rapid eye movement sleep behaviour disorder	3	2395	19116	345017967	22.6079	7.28557	70.1548
nervous system disorders	choreoathetosis	4	3200	19115	345017162	22.5619	8.4617	60.1583
psychiatric disorders	sexually inappropriate behaviour	3	2465	19116	345017897	21.9659	7.07882	68.1612
metabolism and nutrition disorders	hyponatraemic syndrome	2	1645	19117	345018717	21.9425	5.48262	87.8184
nervous system disorders	chorea	11	9062	19108	345011300	21.9173	12.1312	39.5975
nervous system disorders	drop attacks	6	4951	19113	345015411	21.876	9.82189	48.7238
product issues	product commingling	3	2499	19116	345017863	21.667	6.98258	67.2332
investigations	radioisotope scan abnormal	2	1676	19117	345018686	21.5367	5.3813	86.1928
gastrointestinal disorders	coating in mouth	3	2531	19116	345017831	21.3931	6.89435	66.3825
nervous system disorders	resting tremor	5	4330	19114	345016032	20.8435	8.67011	50.1089
psychiatric disorders	obsessive-compulsive disorder	70	62268	19049	344958094	20.3576	16.0969	25.7461
injury, poisoning and procedural complications	pneumothorax traumatic	2	1798	19117	345018564	20.0753	5.01644	80.3398
nervous system disorders	freezing phenomenon	34	30641	19085	344989721	20.0581	14.3251	28.0856
cardiac disorders	mitral valve sclerosis	4	3650	19115	345016712	19.7803	7.41902	52.7375
infections and infestations	lymph gland infection	3	2745	19116	345017617	19.7253	6.3572	61.2041
injury, poisoning and procedural complications	extradural haematoma	11	10211	19108	345010151	19.451	10.7666	35.1402
investigations	blood lactate dehydrogenase decreased	3	2786	19116	345017576	19.435	6.2637	60.3029
respiratory, thoracic and mediastinal disorders	transient tachypnoea of the newborn	2	1884	19117	345018478	19.159	4.78762	76.6697
musculoskeletal and connective tissue disorders	shoulder deformity	2	1913	19117	345018449	18.8685	4.71509	75.5066
social circumstances	legal problem	3	2906	19116	345017456	18.6324	6.00519	57.8112
cardiac disorders	postural orthostatic tachycardia syndrome	7	6819	19112	345013543	18.5314	8.82985	38.8921
musculoskeletal and connective tissue disorders	muscle rigidity	81	79298	19038	344941064	18.5074	14.8771	23.0237
neoplasms benign, malignant and unspecified (incl cysts and polyps)	metastatic squamous cell carcinoma	3	2966	19116	345017396	18.2555	5.88378	56.6411
psychiatric disorders	hallucination	376	384380	18743	344635982	17.9866	16.2402	19.9208
investigations	blood triglycerides decreased	2	2048	19117	345018314	17.6247	4.40449	70.526
surgical and medical procedures	mitral valve replacement	3	3074	19116	345017288	17.6141	5.67718	54.65
psychiatric disorders	hallucinations, mixed	23	23737	19096	344996625	17.5055	11.6276	26.3547
general disorders and administration site conditions	medical device site pain	3	3113	19116	345017249	17.3935	5.60609	53.9649
nervous system disorders	autonomic nervous system imbalance	17	18094	19102	345002268	16.969	10.5443	27.3084
psychiatric disorders	compulsive hoarding	3	3206	19116	345017156	16.8889	5.44355	52.3987
nervous system disorders	reduced facial expression	10	10702	19109	345009660	16.8705	9.07306	31.3692
injury, poisoning and procedural complications	counterfeit product administered	2	2199	19117	345018163	16.4145	4.10223	65.6801
psychiatric disorders	impulsive behaviour	16	17816	19103	345002546	16.2192	9.93211	26.4862
nervous system disorders	dyslalia	5	5642	19114	345014720	15.9964	6.6547	38.4519
nervous system disorders	bradykinesia	33	37601	19086	344982761	15.8634	11.2727	22.3238
congenital, familial and genetic disorders	macroglossia	4	4566	19115	345015796	15.8121	5.93129	42.153
nervous system disorders	atonic seizures	3	3437	19116	345016925	15.7538	5.07787	48.8752
product issues	suspected counterfeit product	6	6914	19113	345013448	15.665	7.03422	34.8853
respiratory, thoracic and mediastinal disorders	eosinophilic pneumonia acute	2	2323	19117	345018039	15.5383	3.88339	62.172
psychiatric disorders	logorrhoea	17	19832	19102	345000530	15.4819	9.62039	24.9146
injury, poisoning and procedural complications	labelled drug-food interaction medication error	2	2369	19117	345017993	15.2366	3.80803	60.9641
psychiatric disorders	sleep talking	10	11935	19109	345008427	15.1276	8.13594	28.1275
nervous system disorders	neuroleptic malignant syndrome	58	69593	19061	344950769	15.0825	11.6543	19.5191
nervous system disorders	irregular sleep wake rhythm disorder	2	2418	19117	345017944	14.9278	3.7309	59.7279
respiratory, thoracic and mediastinal disorders	rhinalgia	8	9678	19111	345010684	14.9229	7.4596	29.8532
psychiatric disorders	compulsive sexual behaviour	6	7418	19113	345012944	14.6006	6.55644	32.5143
gastrointestinal disorders	megacolon	9	11526	19110	345008836	14.0972	7.3319	27.105
investigations	nutritional condition abnormal	4	5260	19115	345015102	13.7258	5.149	36.5892
general disorders and administration site conditions	screaming	21	27639	19098	344992723	13.7252	8.94531	21.0592
cardiac disorders	aortic valve incompetence	44	58119	19075	344962243	13.6912	10.184	18.4062
investigations	globulins increased	3	3959	19116	345016403	13.6766	4.40863	42.4281
blood and lymphatic system disorders	mast cell activation syndrome	3	3992	19116	345016370	13.5636	4.3722	42.0772
psychiatric disorders	sleep terror	9	12022	19110	345008340	13.5156	7.02947	25.9864
nervous system disorders	hyperkinesia	15	20096	19104	345000266	13.4796	8.12316	22.3681
injury, poisoning and procedural complications	stoma site extravasation	4	5375	19115	345014987	13.4321	5.03888	35.8061
cardiac disorders	cardiac valve disease	30	40528	19089	344979834	13.3776	9.34947	19.1411
social circumstances	homicide	4	5434	19115	345014928	13.2863	4.98419	35.4172
investigations	laboratory test interference	3	4094	19116	345016268	13.2256	4.26331	41.0284
nervous system disorders	reflexes abnormal	3	4181	19116	345016181	12.9504	4.17463	40.1743
investigations	nitrite urine present	3	4194	19116	345016168	12.9103	4.1617	40.0498
investigations	blood creatine phosphokinase decreased	3	4240	19116	345016122	12.7702	4.11656	39.6151
investigations	weight abnormal	8	11322	19111	345009040	12.756	6.37667	25.5173
nervous system disorders	parkinsonism	35	50044	19084	344970318	12.6424	9.07328	17.6154
injury, poisoning and procedural complications	stoma site inflammation	6	8584	19113	345011778	12.6173	5.66608	28.0964
social circumstances	theft	3	4298	19116	345016064	12.5979	4.06103	39.0803
metabolism and nutrition disorders	food refusal	2	2888	19117	345017474	12.4984	3.12401	50.0029
injury, poisoning and procedural complications	stoma site discharge	19	27762	19100	344992600	12.3617	7.88193	19.3877
reproductive system and breast disorders	erection increased	5	7328	19114	345013034	12.316	5.12405	29.6022
surgical and medical procedures	medical device change	2	2952	19117	345017410	12.2274	3.05632	48.9183
injury, poisoning and procedural complications	weaning failure	2	2952	19117	345017410	12.2274	3.05632	48.9183
vascular disorders	labile blood pressure	6	8911	19113	345011451	12.1543	5.45821	27.0651
gastrointestinal disorders	oral mucosal discolouration	2	2973	19117	345017389	12.1411	3.03474	48.5726
injury, poisoning and procedural complications	stoma site hypergranulation	4	5993	19115	345014369	12.047	4.51943	32.1125
skin and subcutaneous tissue disorders	systemic lupus erythematosus rash	5	7582	19114	345012780	11.9034	4.95243	28.6102
general disorders and administration site conditions	application site reaction	10	15545	19109	345004817	11.6144	6.24685	21.5939
gastrointestinal disorders	bezoar	3	4710	19116	345015652	11.4959	3.70592	35.6605
psychiatric disorders	hallucination, tactile	2	3186	19117	345017176	11.3294	2.83194	45.3239
psychiatric disorders	delusional disorder, unspecified type	4	6465	19115	345013897	11.1674	4.18957	29.7672
product issues	device occlusion	33	54564	19086	344965798	10.9312	7.76816	15.3822
product issues	product colour issue	6	9956	19113	345010406	10.8785	4.88543	24.2235
injury, poisoning and procedural complications	stoma site pain	9	15314	19110	345005048	10.6101	5.51861	20.399
general disorders and administration site conditions	therapeutic response shortened	46	78757	19073	344941605	10.5632	7.90865	14.1087
nervous system disorders	hyporesponsive to stimuli	3	5142	19116	345015220	10.53	3.39467	32.6635
skin and subcutaneous tissue disorders	keloid scar	2	3471	19117	345016891	10.3991	2.5995	41.6009
cardiac disorders	foetal heart rate deceleration abnormality	2	3473	19117	345016889	10.3931	2.598	41.5769
cardiac disorders	mitral valve disease	10	17407	19109	345002955	10.372	5.57872	19.2836
surgical and medical procedures	inguinal hernia repair	2	3481	19117	345016881	10.3692	2.59203	41.4813
psychiatric disorders	suspiciousness	3	5255	19116	345015107	10.3036	3.3217	31.9609
eye disorders	ocular hypertension	5	8818	19114	345011544	10.2349	4.25842	24.5989
endocrine disorders	inappropriate antidiuretic hormone secretion	31	55273	19088	344965089	10.1359	7.12547	14.4183
gastrointestinal disorders	gastrointestinal polyp haemorrhage	2	3568	19117	345016794	10.1164	2.52886	40.4694
infections and infestations	spinal cord infection	2	3573	19117	345016789	10.1022	2.52532	40.4128
nervous system disorders	embolic cerebral infarction	2	3575	19117	345016787	10.0966	2.52391	40.3902
gastrointestinal disorders	gastrointestinal hypomotility	5	9037	19114	345011325	9.98683	4.15524	24.0026
gastrointestinal disorders	oesophageal ulcer haemorrhage	2	3625	19117	345016737	9.95732	2.48911	39.8328
cardiac disorders	dilatation atrial	11	20046	19108	345000316	9.90762	5.48496	17.8964
infections and infestations	vestibular neuronitis	2	3714	19117	345016648	9.71871	2.42948	38.878
general disorders and administration site conditions	nonspecific reaction	9	16739	19110	345003623	9.7068	5.04887	18.662
musculoskeletal and connective tissue disorders	torticollis	7	13064	19112	345007298	9.67262	4.60966	20.2964
social circumstances	immobile	15	28204	19104	344992158	9.60429	5.78812	15.9365
renal and urinary disorders	myoglobinuria	2	3764	19117	345016598	9.5896	2.39722	38.3613
surgical and medical procedures	prostatic operation	2	3828	19117	345016534	9.42927	2.35715	37.7197
psychiatric disorders	phobia	3	5745	19116	345014617	9.42479	3.03847	29.2341
injury, poisoning and procedural complications	mouth injury	5	9634	19114	345010728	9.36795	3.8978	22.5148
psychiatric disorders	psychotic disorder	78	151194	19041	344869168	9.34382	7.48034	11.6715
investigations	lymphocyte stimulation test positive	4	7791	19115	345012571	9.26675	3.47668	24.6996
musculoskeletal and connective tissue disorders	clubbing	2	3922	19117	345016440	9.20328	2.30068	36.8153
psychiatric disorders	obsessive thoughts	4	7892	19115	345012470	9.14815	3.4322	24.3834
investigations	blood osmolarity decreased	3	5960	19116	345014402	9.0848	2.92889	28.1792
psychiatric disorders	hypomania	11	22456	19108	344997906	8.84426	4.89636	15.9753
social circumstances	imprisonment	4	8283	19115	345012079	8.7163	3.27022	23.2321
psychiatric disorders	paranoia	45	94620	19074	344925742	8.6003	6.41862	11.5235
psychiatric disorders	delusion of grandeur	2	4197	19117	345016165	8.60024	2.14998	34.4023
nervous system disorders	cogwheel rigidity	5	10633	19114	345009729	8.48778	3.53166	20.399
surgical and medical procedures	gastrostomy	3	6437	19116	345013925	8.41158	2.7119	26.0904
cardiac disorders	bundle branch block	4	8653	19115	345011709	8.34359	3.13041	22.2384
nervous system disorders	facial paresis	9	19488	19110	345000874	8.33748	4.33674	16.029
nervous system disorders	encephalomalacia	4	8705	19115	345011657	8.29375	3.11171	22.1056
injury, poisoning and procedural complications	procedural site reaction	5	10888	19114	345009474	8.28898	3.44896	19.9211
psychiatric disorders	communication disorder	10	21798	19109	344998564	8.28252	4.45504	15.3983
investigations	blood alkaline phosphatase decreased	3	6558	19116	345013804	8.25637	2.66188	25.6089
skin and subcutaneous tissue disorders	livedo reticularis	7	15316	19112	345005046	8.25034	3.93197	17.3115
investigations	skin test positive	2	4424	19117	345015938	8.15895	2.0397	32.6365
gastrointestinal disorders	tongue movement disturbance	2	4478	19117	345015884	8.06056	2.01511	32.2428
psychiatric disorders	hallucination, auditory	38	85399	19081	344934963	8.0439	5.85077	11.0591
nervous system disorders	hypokinesia	42	94688	19077	344925674	8.01992	5.92448	10.8565
injury, poisoning and procedural complications	device use issue	10	22591	19109	344997771	7.99177	4.29867	14.8577
gastrointestinal disorders	tongue oedema	7	15838	19112	345004524	7.97841	3.80239	16.7408
musculoskeletal and connective tissue disorders	lordosis	2	4579	19117	345015783	7.88276	1.97067	31.5314
neoplasms benign, malignant and unspecified (incl cysts and polyps)	fibroma	7	16343	19112	345004019	7.73187	3.68491	16.2234
surgical and medical procedures	thyroidectomy	4	9382	19115	345010980	7.69526	2.88722	20.5101
vascular disorders	orthostatic hypertension	2	4697	19117	345015665	7.68473	1.92118	30.739
skin and subcutaneous tissue disorders	eczema asteatotic	2	4702	19117	345015660	7.67656	1.91913	30.7063
investigations	product residue present	15	35603	19104	344984759	7.60817	4.58526	12.624
respiratory, thoracic and mediastinal disorders	restrictive pulmonary disease	6	14249	19113	345006113	7.6009	3.41373	16.9239
investigations	anticonvulsant drug level increased	4	9499	19115	345010863	7.60047	2.85166	20.2574
investigations	electrocardiogram t wave inversion	8	19142	19111	345001220	7.54466	3.77193	15.0909
skin and subcutaneous tissue disorders	onycholysis	3	7183	19116	345013179	7.53796	2.43031	23.3801
injury, poisoning and procedural complications	drug dose titration not performed	2	4814	19117	345015548	7.49796	1.8745	29.9917
investigations	blood electrolytes decreased	3	7241	19116	345013121	7.47758	2.41085	23.1927
nervous system disorders	coma hepatic	2	4848	19117	345015514	7.44537	1.86135	29.7813
metabolism and nutrition disorders	hyperphagia	9	21878	19110	344998484	7.42662	3.86302	14.2776
surgical and medical procedures	rehabilitation therapy	5	12303	19114	345008059	7.33562	3.05234	17.6295
psychiatric disorders	listless	8	20044	19111	345000318	7.20513	3.6022	14.4117
investigations	magnetic resonance imaging head abnormal	5	12785	19114	345007577	7.05905	2.93729	16.9647
nervous system disorders	psychomotor hyperactivity	29	74306	19090	344946056	7.05211	4.89893	10.1517
investigations	sputum abnormal	2	5135	19117	345015227	7.02924	1.75735	28.1163
infections and infestations	meningitis bacterial	3	7715	19116	345012647	7.01816	2.26276	21.7675
nervous system disorders	thalamus haemorrhage	2	5168	19117	345015194	6.98435	1.74613	27.9367
investigations	pulmonary arterial wedge pressure increased	6	15530	19113	345004832	6.97391	3.13218	15.5276
infections and infestations	epididymitis	4	10374	19115	345009988	6.95939	2.61117	18.5484
gastrointestinal disorders	enterocolitis haemorrhagic	3	7802	19116	345012560	6.9399	2.23753	21.5247
skin and subcutaneous tissue disorders	decubitus ulcer	28	73513	19091	344946849	6.88204	4.75011	9.97082
gastrointestinal disorders	gastric ulcer haemorrhage	15	39487	19104	344980875	6.85974	4.13425	11.382
nervous system disorders	motor dysfunction	25	66127	19094	344954235	6.83008	4.61359	10.1114
blood and lymphatic system disorders	pernicious anaemia	2	5370	19117	345014992	6.72162	1.68046	26.8856
nervous system disorders	altered state of consciousness	45	121068	19074	344899294	6.721	5.01613	9.00531
nervous system disorders	intracranial hypotension	4	10823	19115	345009539	6.67067	2.50286	17.7787
infections and infestations	labyrinthitis	8	21709	19111	344998653	6.65249	3.32594	13.3062
injury, poisoning and procedural complications	procedural nausea	2	5468	19117	345014894	6.60115	1.65035	26.4036
vascular disorders	orthostatic hypotension	66	181214	19053	344839148	6.59182	5.1764	8.39428
social circumstances	contraindication to medical treatment	2	5484	19117	345014878	6.58189	1.64554	26.3265
respiratory, thoracic and mediastinal disorders	eosinophilic pneumonia	6	16515	19113	345003847	6.55794	2.94539	14.6014
cardiac disorders	aortic valve sclerosis	5	13802	19114	345006560	6.53889	2.72088	15.7144
surgical and medical procedures	resuscitation	4	11180	19115	345009182	6.45765	2.42295	17.2109
blood and lymphatic system disorders	normochromic normocytic anaemia	10	27986	19109	344992376	6.45105	3.47003	11.993
gastrointestinal disorders	obstruction gastric	3	8430	19116	345011932	6.42289	2.07088	19.9208
injury, poisoning and procedural complications	pelvic fracture	22	62405	19097	344957957	6.36802	4.19168	9.67433
psychiatric disorders	abnormal behaviour	67	190768	19052	344829594	6.35672	5.0008	8.08029
nervous system disorders	cerebellar haemorrhage	3	8589	19116	345011773	6.30399	2.03255	19.552
cardiac disorders	pulmonary valve incompetence	6	17206	19113	345003156	6.29456	2.82711	14.0149
nervous system disorders	dystonia	34	98077	19085	344922285	6.26529	4.4751	8.7716
general disorders and administration site conditions	hyperpyrexia	5	14438	19114	345005924	6.25083	2.60104	15.0221
renal and urinary disorders	cystitis noninfective	3	8717	19116	345011645	6.21142	2.00271	19.2648
infections and infestations	infectious pleural effusion	3	8816	19116	345011546	6.14167	1.98022	19.0484
vascular disorders	hyperaemia	3	8829	19116	345011533	6.13262	1.97731	19.0204
infections and infestations	pneumonia aspiration	67	198672	19052	344821690	6.10369	4.80175	7.75863
nervous system disorders	hypersomnia	52	154361	19067	344866001	6.09304	4.64099	7.99939
nervous system disorders	autonomic neuropathy	3	8895	19116	345011467	6.08712	1.96264	18.8792
general disorders and administration site conditions	general symptom	6	17942	19113	345002420	6.03634	2.71115	13.4398
infections and infestations	urinary tract infection pseudomonal	2	5985	19117	345014377	6.03092	1.50782	24.1222
injury, poisoning and procedural complications	intentional underdose	9	27020	19110	344993342	6.01322	3.12791	11.5601
product issues	device delivery system issue	5	15039	19114	345005323	6.00102	2.4971	14.4216
pregnancy, puerperium and perinatal conditions	small for dates baby	6	18110	19113	345002252	5.98034	2.686	13.3151
respiratory, thoracic and mediastinal disorders	yawning	4	12228	19115	345008134	5.90418	2.21532	15.7356
product issues	product complaint	10	30707	19109	344989655	5.87937	3.16255	10.9301
psychiatric disorders	disinhibition	5	15351	19114	345005011	5.87905	2.44636	14.1285
gastrointestinal disorders	chronic gastritis	5	15445	19114	345004917	5.84327	2.43147	14.0425
cardiac disorders	mitral valve prolapse	8	24738	19111	344995624	5.83789	2.91873	11.6766
general disorders and administration site conditions	therapeutic product effect variable	8	24999	19111	344995363	5.77693	2.88825	11.5547
nervous system disorders	serotonin syndrome	32	100738	19087	344919624	5.74033	4.058	8.12012
psychiatric disorders	agoraphobia	3	9539	19116	345010823	5.67615	1.83015	17.6044
surgical and medical procedures	colostomy	3	9539	19116	345010823	5.67615	1.83015	17.6044
psychiatric disorders	staring	4	12803	19115	345007559	5.63901	2.11584	15.0287
gastrointestinal disorders	volvulus	4	12813	19115	345007549	5.6346	2.11419	15.017
nervous system disorders	dementia	39	125537	19080	344894825	5.61566	4.10145	7.68892
psychiatric disorders	delirium	66	212973	19053	344807389	5.60832	4.4041	7.1418
infections and infestations	stoma site infection	3	9695	19116	345010667	5.58482	1.80071	17.321
psychiatric disorders	restlessness	62	201820	19057	344818542	5.55858	4.33178	7.13281
gastrointestinal disorders	duodenal ulcer	15	49300	19104	344971062	5.49418	3.31131	9.11603
metabolism and nutrition disorders	hypoglycaemia neonatal	2	6602	19117	345013760	5.46728	1.36693	21.8673
respiratory, thoracic and mediastinal disorders	haemothorax	6	19924	19113	345000438	5.43583	2.44147	12.1026
psychiatric disorders	sleep-related eating disorder	2	6641	19117	345013721	5.43517	1.35891	21.7389
cardiac disorders	ventricular dysfunction	6	20553	19113	344999809	5.26946	2.36675	11.7322
skin and subcutaneous tissue disorders	skin mass	12	41632	19107	344978730	5.2042	2.95472	9.16625
skin and subcutaneous tissue disorders	haemorrhage subcutaneous	6	20849	19113	344999513	5.19464	2.33315	11.5656
nervous system disorders	hyporeflexia	4	13941	19115	345006421	5.17868	1.94314	13.8017
nervous system disorders	myasthenia gravis	7	24647	19112	344995715	5.12674	2.44347	10.7566
product issues	device issue	50	176851	19069	344843511	5.11277	3.87348	6.74857
nervous system disorders	cerebral artery occlusion	2	7074	19117	345013288	5.10248	1.27574	20.4079
injury, poisoning and procedural complications	post-traumatic neck syndrome	3	10623	19116	345009739	5.09693	1.64343	15.8076
psychiatric disorders	aggression	62	221134	19057	344799228	5.0728	3.95323	6.50944
cardiac disorders	hypertensive heart disease	6	21495	19113	344998867	5.03852	2.26304	11.218
injury, poisoning and procedural complications	lip injury	2	7185	19117	345013177	5.02365	1.25604	20.0926
psychiatric disorders	feeling guilty	2	7228	19117	345013134	4.99376	1.24857	19.973
nervous system disorders	incoherent	10	36251	19109	344984111	4.98014	2.67889	9.25821
injury, poisoning and procedural complications	stoma site irritation	2	7273	19117	345013089	4.96286	1.24084	19.8494
infections and infestations	dysentery	2	7276	19117	345013086	4.96082	1.24033	19.8412
infections and infestations	wound infection staphylococcal	7	25493	19112	344994869	4.9566	2.36238	10.3996
psychiatric disorders	middle insomnia	29	105977	19090	344914385	4.94415	3.43465	7.11706
psychiatric disorders	psychiatric symptom	14	51191	19105	344969171	4.93819	2.92386	8.34026
surgical and medical procedures	hernia repair	4	14641	19115	345005721	4.93107	1.85025	13.1417
reproductive system and breast disorders	testicular swelling	2	7357	19117	345013005	4.9062	1.22668	19.6227
psychiatric disorders	hostility	4	14728	19115	345005634	4.90194	1.83932	13.0641
psychiatric disorders	suicidal behaviour	5	18541	19114	345001821	4.86751	2.02549	11.6972
general disorders and administration site conditions	application site vesicles	4	14940	19115	345005422	4.83238	1.81322	12.8787
surgical and medical procedures	knee operation	9	33626	19110	344986736	4.8318	2.51342	9.28866
nervous system disorders	cerebral atrophy	14	52764	19105	344967598	4.79095	2.83668	8.09156
injury, poisoning and procedural complications	iatrogenic injury	2	7557	19117	345012805	4.77635	1.19422	19.1033
surgical and medical procedures	hip surgery	5	18998	19114	345001364	4.75041	1.97677	11.4158
renal and urinary disorders	chromaturia	29	110443	19090	344909919	4.74416	3.29573	6.82916
psychiatric disorders	abnormal dreams	31	118209	19088	344902153	4.73856	3.33134	6.74022
psychiatric disorders	nightmare	39	151235	19080	344869127	4.6611	3.4043	6.38188
musculoskeletal and connective tissue disorders	sjogren's syndrome	10	38887	19109	344981475	4.64252	2.49729	8.63052
nervous system disorders	movement disorder	42	163700	19077	344856662	4.63798	3.42627	6.27821
cardiac disorders	tricuspid valve incompetence	31	121210	19088	344899152	4.6212	3.24884	6.57327
neoplasms benign, malignant and unspecified (incl cysts and polyps)	lipoma	6	23454	19113	344996908	4.61765	2.07402	10.2808
psychiatric disorders	apathy	17	66732	19102	344953630	4.60041	2.85909	7.40228
psychiatric disorders	agitation	95	376868	19024	344643494	4.5667	3.73285	5.58682
psychiatric disorders	initial insomnia	13	51564	19106	344968798	4.55205	2.64248	7.84155
investigations	blood creatine phosphokinase increased	45	178781	19074	344841581	4.5506	3.39634	6.09714
general disorders and administration site conditions	energy increased	7	27887	19112	344992475	4.53106	2.15959	9.50668
cardiac disorders	heart valve incompetence	6	23947	19113	344996415	4.52258	2.03133	10.0691
injury, poisoning and procedural complications	post procedural haematoma	3	12018	19116	345008344	4.50528	1.45268	13.9724
psychiatric disorders	euphoric mood	13	52131	19106	344968231	4.50253	2.61374	7.75625
investigations	chest x-ray abnormal	8	32100	19111	344988262	4.4989	2.24934	8.99823
investigations	drug screen false positive	2	8043	19117	345012319	4.48773	1.12207	17.9488
cardiac disorders	mitral valve incompetence	40	161723	19079	344858639	4.47068	3.27813	6.09706
psychiatric disorders	enuresis	6	24264	19113	344996098	4.46349	2.00479	9.93756
psychiatric disorders	adjustment disorder with depressed mood	5	20293	19114	345000069	4.44725	1.85063	10.6872
injury, poisoning and procedural complications	fracture displacement	2	8148	19117	345012214	4.4299	1.10761	17.7174
psychiatric disorders	psychotic symptom	2	8151	19117	345012211	4.42827	1.1072	17.7109
respiratory, thoracic and mediastinal disorders	choking	21	85957	19098	344934405	4.41252	2.87615	6.76959
respiratory, thoracic and mediastinal disorders	dyspnoea paroxysmal nocturnal	3	12378	19116	345007984	4.37424	1.41044	13.566
injury, poisoning and procedural complications	spinal compression fracture	23	95369	19096	344924993	4.35615	2.8939	6.55726
neoplasms benign, malignant and unspecified (incl cysts and polyps)	non-hodgkin's lymphoma	10	41691	19109	344978671	4.33024	2.32933	8.04995
product issues	device dislocation	25	104303	19094	344916059	4.32972	2.92472	6.40966
injury, poisoning and procedural complications	multiple use of single-use product	2	8359	19117	345012003	4.31807	1.07966	17.2701
injury, poisoning and procedural complications	device use error	11	46091	19108	344974271	4.30872	2.38557	7.78223
blood and lymphatic system disorders	anaemia macrocytic	4	16767	19115	345003595	4.3058	1.61566	11.4751
injury, poisoning and procedural complications	wrong technique in device usage process	13	54923	19106	344965439	4.27361	2.48086	7.36187
cardiac disorders	aortic valve disease	3	12682	19116	345007680	4.26938	1.37663	13.2407
renal and urinary disorders	nephrotic syndrome	9	38140	19110	344982222	4.25988	2.21594	8.18912
musculoskeletal and connective tissue disorders	cervical spinal stenosis	7	30023	19112	344990339	4.20867	2.00594	8.83021
nervous system disorders	cerebral ventricle dilatation	2	8588	19117	345011774	4.20293	1.05087	16.8095
cardiac disorders	aortic valve stenosis	13	55915	19106	344964447	4.19778	2.43684	7.23124
psychiatric disorders	impatience	2	8627	19117	345011735	4.18393	1.04612	16.7335
nervous system disorders	paresis	3	12945	19116	345007417	4.18264	1.34867	12.9717
general disorders and administration site conditions	potentiating drug interaction	5	21684	19114	344998678	4.16195	1.73192	10.0015
investigations	echocardiogram abnormal	3	13013	19116	345007349	4.16078	1.34162	12.9039
investigations	blood pressure immeasurable	2	8687	19117	345011675	4.15503	1.0389	16.6179
psychiatric disorders	abnormal sleep-related event	2	8713	19117	345011649	4.14263	1.0358	16.5683
nervous system disorders	hypertonia	6	26258	19113	344994104	4.12451	1.85255	9.18279
eye disorders	eye movement disorder	8	35055	19111	344985307	4.11962	2.05972	8.23958
general disorders and administration site conditions	application site pruritus	11	48672	19108	344971690	4.0802	2.25906	7.36947
injury, poisoning and procedural complications	incorrect dose administered by device	7	31029	19112	344989333	4.07221	1.94091	8.54387
psychiatric disorders	panic disorder	6	26605	19113	344993757	4.07071	1.82839	9.063
injury, poisoning and procedural complications	drug titration error	2	8905	19117	345011457	4.05331	1.01347	16.211
endocrine disorders	diabetes insipidus	3	13408	19116	345006954	4.0382	1.3021	12.5237
renal and urinary disorders	neurogenic bladder	5	22390	19114	344997972	4.0307	1.67731	9.6861
psychiatric disorders	mania	18	81106	19101	344939256	4.0078	2.52438	6.36292
nervous system disorders	drooling	7	31536	19112	344988826	4.00673	1.9097	8.40649
cardiac disorders	cardiopulmonary failure	5	22538	19114	344997824	4.00423	1.66629	9.62249
renal and urinary disorders	incontinence	17	76863	19102	344943499	3.99393	2.48219	6.42637
neoplasms benign, malignant and unspecified (incl cysts and polyps)	renal neoplasm	3	13566	19116	345006796	3.99117	1.28694	12.3778
injury, poisoning and procedural complications	product dispensing error	19	86397	19100	344933965	3.97153	2.53254	6.22815
nervous system disorders	tremor	185	848240	18934	344172122	3.96448	3.42998	4.58227
cardiac disorders	left ventricular failure	7	31911	19112	344988451	3.95964	1.88726	8.30769
psychiatric disorders	panic reaction	7	32379	19112	344987983	3.90241	1.85998	8.18759
surgical and medical procedures	hospice care	6	27888	19113	344992474	3.88342	1.74427	8.64599
nervous system disorders	nystagmus	6	27893	19113	344992469	3.88273	1.74396	8.64444
psychiatric disorders	depressive symptom	5	23251	19114	344997111	3.88143	1.6152	9.32736
injury, poisoning and procedural complications	stoma site erythema	5	23393	19114	344996969	3.85787	1.60539	9.27073
gastrointestinal disorders	oesophageal ulcer	6	28207	19113	344992155	3.8395	1.72455	8.54819
nervous system disorders	dizziness postural	11	51952	19108	344968410	3.82256	2.11642	6.9041
psychiatric disorders	bradyphrenia	7	33299	19112	344987063	3.79458	1.80859	7.96134
product issues	embedded device	3	14432	19116	345005930	3.75167	1.20972	11.6349
hepatobiliary disorders	hepatic cyst	10	48144	19109	344972218	3.74976	2.0171	6.97077
product issues	product supply issue	3	14491	19116	345005871	3.73639	1.20479	11.5876
hepatobiliary disorders	hypertransaminasaemia	3	14655	19116	345005707	3.69458	1.19131	11.4579
general disorders and administration site conditions	application site erythema	12	58875	19107	344961487	3.67984	2.0893	6.48121
cardiac disorders	congestive cardiomyopathy	8	39262	19111	344981100	3.67815	1.83901	7.35654
gastrointestinal disorders	infrequent bowel movements	3	14724	19116	345005638	3.67726	1.18573	11.4042
injury, poisoning and procedural complications	prescribed underdose	22	108638	19097	344911724	3.65749	2.40758	5.55631
nervous system disorders	hypoglycaemic coma	3	14883	19116	345005479	3.63798	1.17306	11.2823
injury, poisoning and procedural complications	cervical vertebral fracture	4	20024	19115	345000338	3.60541	1.35288	9.60838
injury, poisoning and procedural complications	hand fracture	10	50198	19109	344970164	3.59631	1.93456	6.68548
eye disorders	visual field defect	9	45344	19110	344975018	3.58302	1.86387	6.88785
social circumstances	bedridden	14	70754	19105	344949608	3.57261	2.11535	6.03377
surgical and medical procedures	self-medication	3	15455	19116	345004907	3.50333	1.12965	10.8647
skin and subcutaneous tissue disorders	toxic skin eruption	10	51893	19109	344968469	3.47883	1.87136	6.46707
nervous system disorders	dysgraphia	6	31207	19113	344989155	3.47037	1.55876	7.7263
investigations	electrocardiogram qrs complex prolonged	4	20876	19115	344999486	3.45825	1.29767	9.21618
hepatobiliary disorders	cholangitis	7	36542	19112	344983820	3.45779	1.64808	7.25467
nervous system disorders	paraplegia	4	20904	19115	344999458	3.45362	1.29593	9.20383
psychiatric disorders	personality change	10	52392	19109	344967970	3.44569	1.85354	6.40546
respiratory, thoracic and mediastinal disorders	organising pneumonia	5	26574	19114	344993788	3.39604	1.41322	8.16083
eye disorders	blepharospasm	4	21312	19115	344999050	3.3875	1.27112	9.0276
respiratory, thoracic and mediastinal disorders	pleural fibrosis	7	37388	19112	344982974	3.37954	1.61079	7.09049
investigations	blood creatinine decreased	5	26710	19114	344993652	3.37875	1.40603	8.11927
eye disorders	retinal haemorrhage	7	37399	19112	344982963	3.37854	1.61031	7.0884
general disorders and administration site conditions	hyperthermia	9	48099	19110	344972263	3.37777	1.7571	6.49325
social circumstances	refusal of treatment by patient	7	37439	19112	344982923	3.37493	1.60859	7.08083
metabolism and nutrition disorders	cachexia	7	37806	19112	344982556	3.34217	1.59298	7.01208
infections and infestations	cholecystitis infective	3	16218	19116	345004144	3.3385	1.07651	10.3535
respiratory, thoracic and mediastinal disorders	stridor	3	16234	19116	345004128	3.33521	1.07545	10.3433
nervous system disorders	speech disorder	52	284253	19067	344736109	3.30752	2.51935	4.34227
nervous system disorders	cerebrovascular disorder	4	21831	19115	344998531	3.30696	1.2409	8.81295
nervous system disorders	somnolence	187	1045754	18932	343974608	3.24894	2.81308	3.75233
surgical and medical procedures	shoulder operation	3	16715	19116	345003647	3.23923	1.0445	10.0456
nervous system disorders	mental impairment	22	123005	19097	344897357	3.23016	2.1263	4.90711
renal and urinary disorders	urine odour abnormal	6	33669	19113	344986693	3.21658	1.44478	7.16124
psychiatric disorders	major depression	10	56455	19109	344963907	3.19767	1.72013	5.94437
psychiatric disorders	catatonia	4	22811	19115	344997551	3.16488	1.18759	8.43428
nervous system disorders	cataplexy	3	17114	19116	345003248	3.1637	1.02015	9.81133
gastrointestinal disorders	inguinal hernia	8	46106	19111	344974256	3.1321	1.56602	6.26434
general disorders and administration site conditions	drug interaction	172	997824	18947	344022538	3.12983	2.6935	3.63685
respiratory, thoracic and mediastinal disorders	aspiration	12	70179	19107	344950183	3.08701	1.75273	5.43703
psychiatric disorders	fear	31	183371	19088	344836991	3.05411	2.14716	4.34415
cardiac disorders	sinus node dysfunction	5	29571	19114	344990791	3.05183	1.27	7.33361
general disorders and administration site conditions	sudden death	11	65159	19108	344955203	3.04765	1.6874	5.50444
injury, poisoning and procedural complications	road traffic accident	40	238772	19079	344781590	3.02737	2.21985	4.12864
nervous system disorders	paralysis	12	71757	19107	344948605	3.01911	1.71418	5.31743
nervous system disorders	myoclonus	12	71864	19107	344948498	3.01461	1.71163	5.30951
nervous system disorders	restless legs syndrome	22	132131	19097	344888231	3.00698	1.97939	4.56805
psychiatric disorders	dysphoria	4	24059	19115	344996303	3.0007	1.12599	7.9967
infections and infestations	urosepsis	12	72250	19107	344948112	2.9985	1.70248	5.28114
injury, poisoning and procedural complications	hip fracture	29	175710	19090	344844652	2.98139	2.07119	4.2916
general disorders and administration site conditions	decreased activity	11	67765	19108	344952597	2.93043	1.6225	5.29271
vascular disorders	haemodynamic instability	6	37358	19113	344983004	2.89892	1.30211	6.45397
nervous system disorders	lumbar radiculopathy	4	24991	19115	344995371	2.88879	1.084	7.69844
eye disorders	mydriasis	8	49990	19111	344970372	2.88872	1.44433	5.77754
psychiatric disorders	feeling of despair	4	25081	19115	344995281	2.87842	1.08011	7.67081
eye disorders	vitreous floaters	8	50981	19111	344969381	2.83256	1.41626	5.66521
injury, poisoning and procedural complications	fall	328	2124360	18791	342896002	2.81746	2.52607	3.14247
psychiatric disorders	suicide attempt	41	263694	19078	344756668	2.80972	2.0681	3.81728
surgical and medical procedures	cataract operation	6	38798	19113	344981564	2.79132	1.25377	6.21439
skin and subcutaneous tissue disorders	hyperhidrosis	104	680630	19015	344339732	2.76702	2.28197	3.35518
gastrointestinal disorders	gastric ulcer	21	137409	19098	344882953	2.75987	1.79896	4.23404
nervous system disorders	toxic encephalopathy	4	26534	19115	344993828	2.72079	1.02096	7.25069
renal and urinary disorders	urinary tract disorder	4	26948	19115	344993414	2.67898	1.00528	7.13928
gastrointestinal disorders	ileus paralytic	18	122316	19101	344898046	2.6572	1.67371	4.21859
gastrointestinal disorders	abnormal faeces	7	47780	19112	344972582	2.64442	1.26043	5.54808
psychiatric disorders	sopor	8	54935	19111	344965427	2.62865	1.31431	5.25737
infections and infestations	pleural infection	7	48251	19112	344972111	2.6186	1.24812	5.49391
nervous system disorders	balance disorder	81	559775	19038	344460587	2.61812	2.10476	3.2567
reproductive system and breast disorders	benign prostatic hyperplasia	13	90501	19106	344929861	2.59329	1.50546	4.46718
nervous system disorders	cerebral disorder	5	34840	19114	344985522	2.59025	1.07792	6.22435
respiratory, thoracic and mediastinal disorders	interstitial lung disease	47	332460	19072	344687902	2.55498	1.91895	3.40183
nervous system disorders	cerebral haemorrhage	25	176943	19094	344843419	2.55171	1.72371	3.77745
general disorders and administration site conditions	pre-existing condition improved	11	79255	19108	344941107	2.50551	1.38724	4.52521
gastrointestinal disorders	dysphagia	79	571100	19040	344449262	2.5025	2.00631	3.12139
cardiac disorders	atrioventricular block complete	6	43305	19113	344977057	2.50077	1.12328	5.56751
psychiatric disorders	confusional state	138	1008024	18981	344012338	2.48121	2.09862	2.93354
renal and urinary disorders	nocturia	13	94852	19106	344925510	2.4743	1.43638	4.2622
investigations	blood lactate dehydrogenase increased	18	131438	19101	344888924	2.47272	1.55752	3.9257
psychiatric disorders	thinking abnormal	13	95418	19106	344924944	2.45962	1.42786	4.23691
infections and infestations	staphylococcal sepsis	6	44047	19113	344976315	2.45864	1.10436	5.47371
social circumstances	walking aid user	8	59111	19111	344961251	2.44292	1.22145	4.88588
cardiac disorders	myocardial ischaemia	13	96088	19106	344924274	2.44246	1.4179	4.20736
general disorders and administration site conditions	gait disturbance	157	1177155	18962	343843207	2.41848	2.06691	2.82984
nervous system disorders	cognitive disorder	40	299627	19079	344720735	2.41208	1.76869	3.2895
respiratory, thoracic and mediastinal disorders	sputum discoloured	15	112889	19104	344907473	2.39893	1.44588	3.98017
product issues	device failure	22	166797	19097	344853565	2.38179	1.56786	3.61827
nervous system disorders	syncope	78	603991	19041	344416371	2.33592	1.87014	2.91772
nervous system disorders	dysarthria	29	225750	19090	344794612	2.3202	1.61186	3.33981
investigations	blood alkaline phosphatase increased	26	202492	19093	344817870	2.31889	1.57841	3.40677
blood and lymphatic system disorders	blood loss anaemia	8	62876	19111	344957486	2.29661	1.1483	4.59325
reproductive system and breast disorders	sexual dysfunction	7	55221	19112	344965141	2.28804	1.09057	4.80034
cardiac disorders	bundle branch block left	6	47424	19113	344972938	2.28354	1.02571	5.08386
psychiatric disorders	suicidal ideation	53	419979	19066	344600383	2.28089	1.74185	2.98674
psychiatric disorders	insomnia	185	1472602	18934	343547760	2.27946	1.97215	2.63465
injury, poisoning and procedural complications	product administration error	20	159196	19099	344861166	2.26846	1.46313	3.51707
musculoskeletal and connective tissue disorders	rhabdomyolysis	29	231050	19090	344789312	2.26694	1.57486	3.26315
injury, poisoning and procedural complications	compression fracture	8	63783	19111	344956579	2.26395	1.13197	4.52792
nervous system disorders	loss of consciousness	85	680124	19034	344340238	2.26094	1.82705	2.79787
psychiatric disorders	irritability	32	256170	19087	344764192	2.25635	1.59513	3.19166
injury, poisoning and procedural complications	femur fracture	27	219603	19092	344800759	2.22046	1.5223	3.23881
nervous system disorders	transient ischaemic attack	27	222313	19092	344798049	2.19337	1.50373	3.1993
psychiatric disorders	eating disorder	18	148192	19101	344872170	2.19306	1.38137	3.48169
investigations	gamma-glutamyltransferase increased	20	165555	19099	344854807	2.18129	1.4069	3.38191
gastrointestinal disorders	haematemesis	19	158683	19100	344861679	2.1619	1.37862	3.39021
nervous system disorders	depressed level of consciousness	32	267864	19087	344752498	2.15777	1.52544	3.05222
psychiatric disorders	mental disorder	28	235022	19091	344785340	2.15164	1.48517	3.11718
psychiatric disorders	anger	17	144575	19102	344875787	2.12295	1.31943	3.41581
general disorders and administration site conditions	gait inability	35	298730	19084	344721632	2.11635	1.51903	2.94856
cardiac disorders	right ventricular failure	7	60147	19112	344960215	2.10062	1.00124	4.40712
social circumstances	economic problem	20	172154	19099	344848208	2.09764	1.35295	3.25221
respiratory, thoracic and mediastinal disorders	tachypnoea	9	77722	19110	344942640	2.09019	1.08733	4.01797
general disorders and administration site conditions	therapeutic product effect decreased	78	678306	19041	344342056	2.07955	1.66489	2.59749
injury, poisoning and procedural complications	product prescribing error	18	156550	19101	344863812	2.07592	1.30759	3.29572
nervous system disorders	disturbance in attention	30	261905	19089	344758457	2.06876	1.446	2.95972
nervous system disorders	extrapyramidal disorder	13	113594	19106	344906768	2.06595	1.19934	3.55876
hepatobiliary disorders	hepatic function abnormal	25	219388	19094	344800974	2.05778	1.39006	3.04623
investigations	blood pressure abnormal	11	96670	19108	344923692	2.05404	1.13728	3.70979
investigations	ejection fraction decreased	13	114593	19106	344905769	2.04793	1.18888	3.52773
infections and infestations	rhinitis	8	70660	19111	344949702	2.04357	1.02178	4.08714
injury, poisoning and procedural complications	head injury	21	186270	19098	344834092	2.03563	1.32689	3.12293
neoplasms benign, malignant and unspecified (incl cysts and polyps)	colon cancer	8	70937	19111	344949425	2.03558	1.01779	4.07118
eye disorders	diplopia	17	151780	19102	344868582	2.02213	1.25677	3.25359
nervous system disorders	dysstasia	18	160922	19101	344859440	2.0195	1.27205	3.20614
general disorders and administration site conditions	feeling jittery	10	89941	19109	344930421	2.00695	1.07962	3.73078
musculoskeletal and connective tissue disorders	musculoskeletal stiffness	79	712882	19040	344307480	2.00396	1.60663	2.49955
renal and urinary disorders	urinary retention	23	209194	19096	344811168	1.98526	1.31889	2.98831
injury, poisoning and procedural complications	upper limb fracture	13	119988	19106	344900374	1.95582	1.13541	3.36905
psychiatric disorders	emotional distress	82	762045	19037	344258317	1.94589	1.56643	2.41728
vascular disorders	circulatory collapse	11	102283	19108	344918079	1.94129	1.07486	3.50614
injury, poisoning and procedural complications	post procedural complication	12	112964	19107	344907398	1.91757	1.08877	3.37728
general disorders and administration site conditions	disease recurrence	15	141543	19104	344878819	1.91313	1.15309	3.17414
metabolism and nutrition disorders	hypoglycaemia	32	303627	19087	344716735	1.90342	1.34563	2.69243
psychiatric disorders	depression	152	1463310	18967	343557052	1.88151	1.60393	2.20714
nervous system disorders	coma	27	261800	19092	344758562	1.86233	1.27678	2.71643
general disorders and administration site conditions	withdrawal syndrome	18	174633	19101	344845729	1.86087	1.17213	2.95429
general disorders and administration site conditions	therapeutic response changed	22	213945	19097	344806417	1.85665	1.22218	2.82049
general disorders and administration site conditions	feeling abnormal	110	1084955	19009	343935407	1.83442	1.5209	2.21257
gastrointestinal disorders	dry mouth	43	429007	19076	344591355	1.81059	1.34233	2.44221
respiratory, thoracic and mediastinal disorders	acute respiratory failure	14	139781	19105	344880581	1.80801	1.07056	3.05347
metabolism and nutrition disorders	hyponatraemia	41	409654	19078	344610708	1.80785	1.33069	2.45612
vascular disorders	blood pressure fluctuation	27	275285	19092	344745077	1.77104	1.21419	2.58326
cardiac disorders	cardiac failure	46	475198	19073	344545164	1.74868	1.30933	2.33546
nervous system disorders	unresponsive to stimuli	14	146487	19105	344873875	1.72521	1.02153	2.91363
general disorders and administration site conditions	condition aggravated	166	1752518	18953	343267844	1.71554	1.47245	1.99876
gastrointestinal disorders	intestinal obstruction	18	189425	19101	344830937	1.71548	1.08056	2.72347
psychiatric disorders	disorientation	22	234084	19097	344786278	1.69682	1.11697	2.57768
injury, poisoning and procedural complications	intentional product misuse	59	634066	19060	344386296	1.68128	1.3021	2.17088
nervous system disorders	aphasia	16	175902	19103	344844460	1.64199	1.0057	2.68086
social circumstances	drug abuser	30	335033	19089	344685329	1.61686	1.13014	2.3132
vascular disorders	hypotension	112	1255922	19007	343764440	1.61288	1.33946	1.94212
psychiatric disorders	depressed mood	23	259828	19096	344760534	1.59815	1.06172	2.4056
psychiatric disorders	sleep disorder	36	409737	19083	344610625	1.58664	1.14412	2.20034
general disorders and administration site conditions	therapeutic response decreased	24	275145	19095	344745217	1.57481	1.05526	2.35017
nervous system disorders	memory impairment	60	697827	19059	344322535	1.55335	1.20559	2.00142
hepatobiliary disorders	liver disorder	22	258235	19097	344762127	1.53802	1.01244	2.33644
metabolism and nutrition disorders	dehydration	77	908729	19042	344111633	1.53124	1.22416	1.91535
gastrointestinal disorders	constipation	110	1336157	19009	343684205	1.48845	1.23406	1.79529
investigations	alanine aminotransferase increased	39	475826	19080	344544536	1.48007	1.08102	2.02643
respiratory, thoracic and mediastinal disorders	respiratory failure	41	509156	19078	344511206	1.45413	1.07033	1.97556
investigations	aspartate aminotransferase increased	34	424365	19085	344595997	1.44663	1.03333	2.02524
psychiatric disorders	anxiety	148	1863859	18971	343156503	1.43632	1.22182	1.68848
metabolism and nutrition disorders	decreased appetite	108	1433840	19011	343586522	1.3613	1.12671	1.64474
nervous system disorders	dizziness	176	2423138	18943	342597224	1.31362	1.13242	1.52381
nervous system disorders	seizure	56	775668	19063	344244694	1.30373	1.00292	1.69476

## Sheet: Table_S5
Table S5 AE signals (PT level) detected for rasagiline
SOC	PT	n11	n21	n12	n22	ROR	ROR95CIL	ROR95CIU
psychiatric disorders	voyeurism	5	47	48633	344990796	754.655	300.135	1897.49
vascular disorders	tyramine reaction	3	34	48635	344990809	625.894	192.226	2037.93
vascular disorders	supine hypertension	98	2170	48540	344988673	320.975	262.108	393.063
infections and infestations	hookworm infection	4	89	48634	344990754	318.814	117.072	868.205
nervous system disorders	palmomental reflex	4	93	48634	344990750	305.102	112.14	830.093
psychiatric disorders	excessive sexual fantasies	5	171	48633	344990672	207.42	85.2373	504.743
psychiatric disorders	paraphilia	11	380	48627	344990463	205.371	112.764	374.031
gastrointestinal disorders	stomach granuloma	2	78	48636	344990765	181.88	44.6893	740.23
reproductive system and breast disorders	spontaneous ejaculation	2	81	48636	344990762	175.144	43.0621	712.351
skin and subcutaneous tissue disorders	sebaceous glands overactivity	5	209	48633	344990634	169.707	69.9001	412.023
general disorders and administration site conditions	medical device site fistula	8	366	48630	344990477	155.064	76.96	312.434
psychiatric disorders	sadism	3	142	48635	344990701	149.862	47.7597	470.242
gastrointestinal disorders	mesenteric artery thrombosis	66	3431	48572	344987412	136.628	107.075	174.338
psychiatric disorders	dopamine dysregulation syndrome	44	2303	48594	344988540	135.638	100.642	182.803
psychiatric disorders	jealous delusion	18	1013	48620	344989830	126.082	79.1059	200.955
respiratory, thoracic and mediastinal disorders	laryngeal necrosis	3	171	48635	344990672	124.447	39.7398	389.71
general disorders and administration site conditions	medical device site inflammation	6	348	48632	344990495	122.309	54.5689	274.138
general disorders and administration site conditions	medical device site vesicles	8	466	48630	344990377	121.789	60.5423	244.993
surgical and medical procedures	medical device repositioning	2	118	48636	344990725	120.226	29.717	486.397
general disorders and administration site conditions	medical device site erosion	12	748	48626	344990095	113.82	64.3427	201.343
nervous system disorders	microsleep	3	197	48635	344990646	108.022	34.5398	337.837
immune system disorders	multisystem inflammatory syndrome	2	133	48636	344990710	106.666	26.4001	430.973
psychiatric disorders	hypersexuality	122	8663	48516	344982180	100.139	83.7338	119.758
surgical and medical procedures	deep brain stimulation	32	2282	48606	344988561	99.5289	70.2058	141.099
psychiatric disorders	kleptomania	5	366	48633	344990477	96.9092	40.0939	234.235
nervous system disorders	parkinsonism hyperpyrexia syndrome	8	596	48630	344990247	95.224	47.3978	191.309
nervous system disorders	resting tremor	57	4278	48581	344986565	94.6171	72.8466	122.894
general disorders and administration site conditions	medical device site papule	2	155	48636	344990688	91.5267	22.6863	369.26
gastrointestinal disorders	saliva discolouration	18	1402	48620	344989441	91.0994	57.2217	145.034
renal and urinary disorders	post micturition dribble	2	158	48636	344990685	89.7889	22.2593	362.188
neoplasms benign, malignant and unspecified (incl cysts and polyps)	neoplasm of thymus	2	165	48636	344990678	85.9796	21.3228	346.694
cardiac disorders	endocardial disease	2	186	48636	344990657	76.2722	18.9333	307.261
injury, poisoning and procedural complications	stoma site thrombosis	2	187	48636	344990656	75.8644	18.8328	305.606
psychiatric disorders	avoidant personality disorder	2	188	48636	344990655	75.4608	18.7333	303.968
psychiatric disorders	impulse-control disorder	111	10937	48527	344979906	72.1498	59.8329	87.0021
infections and infestations	enterobiasis	5	510	48633	344990333	69.5466	28.8216	167.816
injury, poisoning and procedural complications	labelled drug-food interaction medication error	23	2348	48615	344988495	69.5127	46.0961	104.825
product issues	device colour issue	13	1359	48625	344989484	67.8688	39.3031	117.196
general disorders and administration site conditions	medical device site warmth	4	428	48634	344990415	66.2954	24.767	177.457
general disorders and administration site conditions	medical device site mass	3	328	48635	344990515	64.8792	20.816	202.215
investigations	blood lactic acid	10	1129	48628	344989714	62.8385	33.7155	117.117
investigations	rotavirus test positive	5	570	48633	344990273	62.2259	25.7994	150.083
social circumstances	sexual activity increased	4	468	48634	344990375	60.6291	22.659	162.227
psychiatric disorders	obsessive-compulsive personality disorder	16	1998	48622	344988845	56.8194	34.7382	92.9365
cardiac disorders	coronary artery dissection	23	2881	48615	344987962	56.6524	37.5819	85.4001
neoplasms benign, malignant and unspecified (incl cysts and polyps)	gastrointestinal adenocarcinoma	3	376	48635	344990467	56.5968	18.1706	176.284
injury, poisoning and procedural complications	stoma site ulcer	9	1157	48629	344989686	55.1849	28.6387	106.338
nervous system disorders	thunderclap headache	7	901	48631	344989942	55.1146	26.1979	115.949
psychiatric disorders	sexual inhibition	2	259	48636	344990584	54.7747	13.6253	220.198
nervous system disorders	freezing phenomenon	231	30444	48407	344960399	54.0719	47.492	61.5634
nervous system disorders	visuospatial deficit	2	267	48636	344990576	53.1335	13.2192	213.566
cardiac disorders	interventricular septum rupture	2	270	48636	344990573	52.5431	13.073	211.181
cardiac disorders	chronotropic incompetence	4	547	48634	344990296	51.8728	19.3981	138.714
psychiatric disorders	delusion of replacement	3	417	48635	344990426	51.0321	16.3913	158.882
psychiatric disorders	rapid eye movement sleep behaviour disorder	17	2381	48621	344988462	50.6606	31.4375	81.638
social circumstances	gambling	32	4553	48606	344986290	49.8843	35.2299	70.6345
psychiatric disorders	stereotypy	26	3717	48612	344987126	49.641	33.7501	73.0138
musculoskeletal and connective tissue disorders	camptocormia	10	1433	48628	344989410	49.5077	26.5784	92.2182
psychiatric disorders	sleep attacks	22	3183	48616	344987660	49.0468	32.2451	74.6032
nervous system disorders	on and off phenomenon	240	38034	48398	344952809	44.975	39.602	51.0771
surgical and medical procedures	rectal prolapse repair	6	967	48632	344989876	44.0158	19.7244	98.2234
psychiatric disorders	exhibitionism	2	328	48636	344990515	43.2519	10.7711	173.681
nervous system disorders	sudden onset of sleep	54	8887	48584	344981956	43.1461	33.0134	56.3889
nervous system disorders	ulnar nerve palsy	3	500	48635	344990343	42.5607	13.6795	132.418
respiratory, thoracic and mediastinal disorders	nasal mucosal discolouration	5	834	48633	344990009	42.5284	17.6541	102.451
injury, poisoning and procedural complications	postoperative delirium	5	837	48633	344990006	42.376	17.5909	102.082
nervous system disorders	parkinson's disease	567	97602	48071	344893241	41.6798	38.3588	45.2884
investigations	blood creatine phosphokinase mb	2	342	48636	344990501	41.4814	10.3319	166.542
injury, poisoning and procedural complications	stoma site hypergranulation	33	5964	48605	344984879	39.2731	27.8906	55.301
injury, poisoning and procedural complications	duplicate therapy error	6	1091	48632	344989752	39.0131	17.4875	87.035
nervous system disorders	postural tremor	11	2010	48627	344988833	38.8261	21.4656	70.2273
endocrine disorders	pseudophaeochromocytoma	2	367	48636	344990476	38.6557	9.63078	155.155
vascular disorders	subclavian steal syndrome	3	551	48635	344990292	38.6214	12.4173	120.124
psychiatric disorders	parkinson's disease psychosis	13	2433	48625	344988410	37.9093	21.9786	65.3872
skin and subcutaneous tissue disorders	sticky skin	6	1153	48632	344989690	36.9153	16.5491	82.3452
nervous system disorders	action tremor	5	962	48633	344989881	36.8698	15.3104	88.7879
nervous system disorders	amimia	6	1159	48632	344989684	36.7242	16.4636	81.918
nervous system disorders	parkinsonian rest tremor	7	1353	48631	344989490	36.7023	17.4626	77.1395
gastrointestinal disorders	tooth socket haemorrhage	7	1426	48631	344989417	34.8234	16.5703	73.1834
injury, poisoning and procedural complications	brachial plexus injury	5	1022	48633	344989821	34.7052	14.4135	83.5641
investigations	serum serotonin increased	11	2279	48627	344988564	34.2433	18.9355	61.9263
injury, poisoning and procedural complications	stoma site induration	8	1660	48630	344989183	34.1887	17.068	68.483
nervous system disorders	pachymeningitis	5	1038	48633	344989805	34.1702	14.1918	82.2733
neoplasms benign, malignant and unspecified (incl cysts and polyps)	malignant neoplasm of thorax	2	416	48636	344990427	34.1025	8.50016	136.818
skin and subcutaneous tissue disorders	lividity	8	1675	48630	344989168	33.8826	16.9154	67.8687
psychiatric disorders	suicide threat	5	1057	48633	344989786	33.556	13.9372	80.7914
neoplasms benign, malignant and unspecified (incl cysts and polyps)	benign neoplasm of adrenal gland	7	1535	48631	344989308	32.3506	15.3956	67.9779
nervous system disorders	pleurothotonus	27	5948	48611	344984895	32.215	22.0711	47.021
infections and infestations	medical device site infection	14	3102	48624	344987741	32.0213	18.9407	54.1355
general disorders and administration site conditions	medical device site swelling	4	898	48634	344989945	31.5973	11.8325	84.3768
injury, poisoning and procedural complications	stoma site inflammation	38	8552	48600	344982291	31.5411	22.9314	43.3833
product issues	product packaging difficult to open	14	3173	48624	344987670	31.3048	18.5174	52.9227
nervous system disorders	dropped head syndrome	6	1368	48632	344989475	31.1135	13.9527	69.3808
metabolism and nutrition disorders	hypolipidaemia	2	457	48636	344990386	31.0429	7.73987	124.507
psychiatric disorders	taciturnity	2	460	48636	344990383	30.8405	7.68954	123.692
psychiatric disorders	psychotic symptom	35	8118	48603	344982725	30.6022	21.9538	42.6576
general disorders and administration site conditions	therapeutic product effect variable	107	24900	48531	344965943	30.5451	25.2571	36.9402
vascular disorders	orthostatic hypertension	20	4679	48618	344986164	30.3306	19.5478	47.0614
respiratory, thoracic and mediastinal disorders	yawning	52	12180	48586	344978663	30.3136	23.0823	39.8102
metabolism and nutrition disorders	marasmus	15	3586	48623	344987257	29.6785	17.8717	49.2854
nervous system disorders	hyponatraemic encephalopathy	3	723	48635	344990120	29.4334	9.47014	91.4797
psychiatric disorders	confusional arousal	4	970	48634	344989873	29.2519	10.956	78.1011
nervous system disorders	bradykinesia	151	37483	48487	344953360	28.6601	24.4208	33.6353
vascular disorders	intermittent claudication	94	23362	48544	344967481	28.593	23.3455	35.0202
nervous system disorders	anticholinergic syndrome	24	5982	48614	344984861	28.4711	19.066	42.5156
respiratory, thoracic and mediastinal disorders	lung perforation	6	1495	48632	344989348	28.4704	12.7693	63.4775
psychiatric disorders	excessive masturbation	4	1000	48634	344989843	28.3744	10.628	75.7535
nervous system disorders	stroke in evolution	6	1507	48632	344989336	28.2437	12.6678	62.9712
injury, poisoning and procedural complications	intentional medical device removal by patient	11	2829	48627	344988014	27.5858	15.2583	49.873
injury, poisoning and procedural complications	stoma site haemorrhage	45	11794	48593	344979049	27.0876	20.2105	36.3047
psychiatric disorders	compulsions	15	3951	48623	344986892	26.9367	16.2223	44.728
neoplasms benign, malignant and unspecified (incl cysts and polyps)	pharyngeal cancer	3	793	48635	344990050	26.8353	8.63598	83.3873
gastrointestinal disorders	oesophageal achalasia	17	4513	48621	344986330	26.7277	16.5992	43.0365
surgical and medical procedures	medical device battery replacement	2	535	48636	344990308	26.5171	6.61435	106.307
injury, poisoning and procedural complications	stoma site irritation	27	7248	48611	344983595	26.4368	18.1152	38.5813
neoplasms benign, malignant and unspecified (incl cysts and polyps)	nodular melanoma	2	540	48636	344990303	26.2715	6.55327	105.32
injury, poisoning and procedural complications	stoma site erythema	85	23313	48553	344967530	25.905	20.9318	32.0597
injury, poisoning and procedural complications	stoma site discharge	100	27681	48538	344963162	25.6749	21.0934	31.2516
psychiatric disorders	female orgasmic disorder	3	835	48635	344990008	25.4855	8.20247	79.1845
nervous system disorders	dyskinesia	856	243806	47782	344747037	25.3318	23.6734	27.1063
surgical and medical procedures	palliative care	13	3657	48625	344987186	25.221	14.6294	43.4808
general disorders and administration site conditions	medical device site discharge	3	865	48635	344989978	24.6016	7.91855	76.4328
nervous system disorders	parkinsonian gait	17	4907	48621	344985936	24.5816	15.2675	39.578
blood and lymphatic system disorders	elephantiasis	2	578	48636	344990265	24.5443	6.12346	98.3797
general disorders and administration site conditions	medical device site injury	3	869	48635	344989974	24.4883	7.88217	76.0803
psychiatric disorders	compulsive hoarding	11	3198	48627	344987645	24.4028	13.4995	44.1125
psychiatric disorders	compulsive shopping	55	16058	48583	344974785	24.3206	18.661	31.6967
infections and infestations	stoma site infection	33	9665	48605	344981178	24.2341	17.2165	34.112
product issues	device kink	35	10267	48603	344980576	24.1967	17.3611	33.7237
psychiatric disorders	hallucination, visual	359	107124	48279	344883719	23.9399	21.5752	26.5637
surgical and medical procedures	euthanasia	3	915	48635	344989928	23.2572	7.48664	72.2484
injury, poisoning and procedural complications	spinal cord injury cervical	6	1851	48632	344988992	22.9947	10.3166	51.2531
psychiatric disorders	hallucination, olfactory	7	2184	48631	344988659	22.7372	10.826	47.7535
injury, poisoning and procedural complications	stoma site oedema	4	1253	48634	344989590	22.6451	8.48536	60.4338
psychiatric disorders	trance	4	1266	48634	344989577	22.4126	8.39836	59.8123
psychiatric disorders	binge eating	14	4489	48624	344986354	22.1274	13.0932	37.3951
gastrointestinal disorders	saliva altered	16	5150	48622	344985693	22.0435	13.4931	36.0123
psychiatric disorders	gambling disorder	105	34474	48533	344956369	21.6483	17.8706	26.2247
nervous system disorders	akinesia	46	15101	48592	344975742	21.626	16.189	28.8889
psychiatric disorders	libido increased	36	11950	48602	344978893	21.3832	15.4148	29.6626
investigations	exercise electrocardiogram abnormal	3	1001	48635	344989842	21.2591	6.84452	66.0307
injury, poisoning and procedural complications	wrong device used	3	1004	48635	344989839	21.1956	6.8241	65.8331
neoplasms benign, malignant and unspecified (incl cysts and polyps)	gastrointestinal cancer metastatic	3	1015	48635	344989828	20.9659	6.75027	65.1184
injury, poisoning and procedural complications	device use issue	66	22535	48572	344968308	20.8008	16.3334	26.49
psychiatric disorders	delusion	247	86248	48391	344904595	20.4118	18.0097	23.1345
psychiatric disorders	dermatillomania	8	2823	48630	344988020	20.1038	10.0433	40.2421
injury, poisoning and procedural complications	stoma site odour	5	1766	48633	344989077	20.0842	8.34871	48.3156
neoplasms benign, malignant and unspecified (incl cysts and polyps)	light chain disease	3	1061	48635	344989782	20.0569	6.45808	62.2907
injury, poisoning and procedural complications	stoma site extravasation	15	5364	48623	344985479	19.8409	11.9519	32.9371
general disorders and administration site conditions	medical device site irritation	2	716	48636	344990127	19.8137	4.94552	79.3816
skin and subcutaneous tissue disorders	cutaneous symptom	6	2161	48632	344988682	19.6961	8.83828	43.8925
investigations	product residue present	98	35520	48540	344955323	19.6072	16.0777	23.9115
general disorders and administration site conditions	disease susceptibility	6	2176	48632	344988667	19.5603	8.77742	43.5896
investigations	blood insulin increased	7	2551	48631	344988292	19.4661	9.2701	40.8764
product issues	embedded device	39	14396	48599	344976447	19.2302	14.0424	26.3347
gastrointestinal disorders	tongue movement disturbance	12	4468	48626	344986375	19.0547	10.8123	33.5805
product issues	product design issue	2	754	48636	344990089	18.8151	4.69673	75.3736
psychiatric disorders	hallucination	995	383761	47643	344607082	18.7537	17.6111	19.9704
nervous system disorders	ballismus	2	764	48636	344990079	18.5689	4.63537	74.3852
infections and infestations	spinal cord abscess	5	1913	48633	344988930	18.5408	7.70791	44.5987
nervous system disorders	neuromuscular blockade	4	1536	48634	344989307	18.4729	6.92396	49.2849
social circumstances	theft	11	4290	48627	344986553	18.1911	10.0659	32.8753
nervous system disorders	dementia with lewy bodies	14	5529	48624	344985314	17.9652	10.632	30.3563
psychiatric disorders	change in sustained attention	2	793	48636	344990050	17.8898	4.46615	71.6602
general disorders and administration site conditions	medical device site scab	2	800	48636	344990043	17.7333	4.42714	71.0321
product issues	device loosening	10	4056	48628	344986787	17.4911	9.4033	32.5354
injury, poisoning and procedural complications	foreign body in throat	9	3680	48629	344987163	17.3501	9.01966	33.3745
nervous system disorders	cerebral hypoperfusion	6	2455	48632	344988388	17.3373	7.78087	38.631
general disorders and administration site conditions	medical device site haemorrhage	3	1228	48635	344989615	17.3293	5.58103	53.8078
investigations	neurotransmitter level altered	3	1231	48635	344989612	17.287	5.56745	53.6765
injury, poisoning and procedural complications	intentional underdose	65	26964	48573	344963879	17.1202	13.4193	21.8417
psychiatric disorders	somatic delusion	5	2075	48633	344988768	17.0933	7.10677	41.113
nervous system disorders	athetosis	2	831	48636	344990012	17.0717	4.26226	68.3778
neoplasms benign, malignant and unspecified (incl cysts and polyps)	duodenal neoplasm	2	835	48636	344990008	16.99	4.24188	68.0497
nervous system disorders	cogwheel rigidity	25	10613	48613	344980230	16.7164	11.289	24.7532
psychiatric disorders	sleep talking	28	11917	48610	344978926	16.6747	11.5069	24.1634
psychiatric disorders	autophobia	2	854	48636	344989989	16.612	4.14765	66.5333
nervous system disorders	reduced facial expression	25	10687	48613	344980156	16.6007	11.2109	24.5817
injury, poisoning and procedural complications	device programming error	2	857	48636	344989986	16.5538	4.13316	66.3
psychiatric disorders	obsessive-compulsive symptom	2	857	48636	344989986	16.5538	4.13316	66.3
nervous system disorders	non-24-hour sleep-wake disorder	2	866	48636	344989977	16.3818	4.09027	65.6099
general disorders and administration site conditions	drug effect less than expected	16	7114	48622	344983729	15.9578	9.76998	26.0646
injury, poisoning and procedural complications	stoma site pain	34	15289	48604	344975554	15.784	11.2725	22.101
psychiatric disorders	belligerence	6	2705	48632	344988138	15.735	7.06239	35.0575
general disorders and administration site conditions	nonspecific reaction	37	16711	48601	344974132	15.7159	11.3813	21.7014
injury, poisoning and procedural complications	device placement issue	8	3612	48630	344987231	15.7123	7.85114	31.4449
general disorders and administration site conditions	therapeutic product effect delayed	61	27692	48577	344963151	15.6429	12.1658	20.1137
nervous system disorders	serotonin syndrome	220	100550	48418	344890293	15.5853	13.65	17.7949
nervous system disorders	autonomic nervous system imbalance	39	18072	48599	344972771	15.3185	11.1869	20.9759
nervous system disorders	ivth nerve paralysis	3	1396	48635	344989447	15.2438	4.9102	47.3245
nervous system disorders	brain stem haemorrhage	12	5681	48626	344985162	14.9861	8.50498	26.406
psychiatric disorders	hallucinations, mixed	49	23711	48589	344967132	14.6719	11.084	19.4212
product issues	device alarm issue	22	10971	48616	344979872	14.2295	9.36457	21.6219
psychiatric disorders	fear of falling	10	5067	48628	344985776	14.0012	7.52822	26.0397
injury, poisoning and procedural complications	foreign body in respiratory tract	9	4584	48629	344986259	13.9285	7.24204	26.7885
nervous system disorders	poor sucking reflex	4	2038	48634	344988805	13.9226	5.22008	37.1334
infections and infestations	giardiasis	4	2054	48634	344988789	13.8142	5.17946	36.8438
nervous system disorders	hyperkinesia	39	20072	48599	344970771	13.7921	10.0725	18.8851
nervous system disorders	progressive supranuclear palsy	3	1543	48635	344989300	13.7915	4.44292	42.811
product issues	device occlusion	105	54492	48533	344936351	13.6949	11.3062	16.5882
psychiatric disorders	speech sound disorder	2	1058	48636	344989785	13.4089	3.34896	53.6877
psychiatric disorders	hallucination, tactile	6	3182	48632	344987661	13.3762	6.00448	29.7982
injury, poisoning and procedural complications	device difficult to use	93	49587	48545	344941256	13.3265	10.8713	16.3362
metabolism and nutrition disorders	diet refusal	9	4819	48629	344986024	13.2493	6.88909	25.4813
general disorders and administration site conditions	therapeutic response shortened	146	78657	48492	344912186	13.2024	11.2211	15.5336
injury, poisoning and procedural complications	labelled drug-drug interaction issue	6	3233	48632	344987610	13.1652	5.90983	29.3277
cardiac disorders	sinoatrial block	7	3772	48631	344987071	13.1649	6.2714	27.6355
psychiatric disorders	illusion	16	8697	48622	344982146	13.0531	7.99244	21.3181
injury, poisoning and procedural complications	gastrostomy tube site complication	2	1090	48636	344989753	13.0152	3.25077	52.1096
psychiatric disorders	disturbance in sexual arousal	5	2750	48633	344988093	12.8976	5.36376	31.0136
product issues	manufacturing issue	2	1116	48636	344989727	12.712	3.17513	50.8941
nervous system disorders	multiple system atrophy	5	2850	48633	344987993	12.4451	5.1757	29.9245
nervous system disorders	hyporesponsive to stimuli	9	5136	48629	344985707	12.4315	6.46412	23.9077
psychiatric disorders	paranoid personality disorder	2	1144	48636	344989699	12.4009	3.09751	49.6469
musculoskeletal and connective tissue disorders	muscle rigidity	136	79243	48502	344911600	12.2047	10.3126	14.4438
gastrointestinal disorders	protrusion tongue	7	4081	48631	344986762	12.168	5.79685	25.5417
psychiatric disorders	impulsive behaviour	30	17802	48608	344973041	11.96	8.35874	17.1127
nervous system disorders	hemiparaesthesia	3	1798	48635	344989045	11.8355	3.8134	36.7336
general disorders and administration site conditions	injection site necrosis	10	6031	48628	344984812	11.7632	6.3255	21.8753
injury, poisoning and procedural complications	tracheostomy malfunction	2	1230	48636	344989613	11.5338	2.88118	46.1717
psychiatric disorders	persecutory delusion	21	12967	48617	344977876	11.4917	7.48931	17.6329
psychiatric disorders	compulsive sexual behaviour	12	7412	48626	344983431	11.4862	6.5196	20.2362
investigations	anticoagulation drug level below therapeutic	6	3707	48632	344987136	11.4818	5.15465	25.5753
general disorders and administration site conditions	hyperpyrexia	23	14420	48615	344976423	11.3183	7.51808	17.0395
product issues	device connection issue	10	6303	48628	344984540	11.2555	6.05266	20.9308
product issues	product cleaning inadequate	6	3806	48632	344987037	11.1831	5.02065	24.9096
psychiatric disorders	delusional disorder, persecutory type	3	1910	48635	344988933	11.1415	3.58999	34.5777
surgical and medical procedures	prostatic operation	6	3824	48632	344987019	11.1305	4.99703	24.7922
neoplasms benign, malignant and unspecified (incl cysts and polyps)	benign neoplasm	11	7079	48627	344983764	11.0241	6.10186	19.9169
nervous system disorders	orthostatic intolerance	9	5806	48629	344985037	10.9969	5.71854	21.1473
neoplasms benign, malignant and unspecified (incl cysts and polyps)	hypergammaglobulinaemia benign monoclonal	6	3878	48632	344986965	10.9755	4.92749	24.4468
gastrointestinal disorders	oesophageal food impaction	5	3243	48633	344987600	10.9369	4.5489	26.2957
investigations	blood pressure orthostatic decreased	3	1959	48635	344988884	10.8628	3.50027	33.712
vascular disorders	orthostatic hypotension	274	181006	48364	344809837	10.7923	9.58312	12.1541
injury, poisoning and procedural complications	traumatic haemothorax	2	1323	48636	344989520	10.723	2.67886	42.9227
psychiatric disorders	dissociative identity disorder	3	2001	48635	344988842	10.6348	3.42686	33.0038
injury, poisoning and procedural complications	suture related complication	6	4018	48632	344986825	10.5931	4.7559	23.5945
injury, poisoning and procedural complications	procedural site reaction	16	10877	48622	344979966	10.4369	6.39111	17.0438
psychiatric disorders	dissociative amnesia	2	1372	48636	344989471	10.3401	2.58328	41.3882
nervous system disorders	slow speech	15	10415	48623	344980428	10.2184	6.15757	16.9574
injury, poisoning and procedural complications	frostbite	2	1395	48636	344989448	10.1696	2.54073	40.7051
general disorders and administration site conditions	infusion site inflammation	3	2105	48635	344988738	10.1094	3.25769	31.3719
injury, poisoning and procedural complications	product communication issue	6	4235	48632	344986608	10.0503	4.51235	22.3848
investigations	myoglobin urine present	3	2124	48635	344988719	10.019	3.22857	31.091
general disorders and administration site conditions	medical device discomfort	12	8530	48626	344982313	9.98069	5.66542	17.5828
nervous system disorders	parkinsonism	70	50009	48568	344940834	9.94132	7.86249	12.5698
injury, poisoning and procedural complications	abdominal injury	4	2862	48634	344987981	9.91412	3.71818	26.4349
congenital, familial and genetic disorders	retinitis pigmentosa	2	1431	48636	344989412	9.91376	2.47687	39.6801
psychiatric disorders	obsessive thoughts	11	7885	48627	344982958	9.89717	5.47837	17.8801
immune system disorders	device allergy	2	1438	48636	344989405	9.8655	2.46483	39.4867
metabolism and nutrition disorders	food refusal	4	2886	48634	344987957	9.83168	3.68728	26.2149
neoplasms benign, malignant and unspecified (incl cysts and polyps)	oesophageal cancer metastatic	2	1470	48636	344989373	9.65074	2.41122	38.6263
gastrointestinal disorders	rectal stenosis	2	1495	48636	344989348	9.48935	2.37094	37.9798
skin and subcutaneous tissue disorders	ephelides	3	2246	48635	344988597	9.47474	3.05333	29.4009
psychiatric disorders	suspiciousness	7	5251	48631	344985592	9.45679	4.50585	19.8477
gastrointestinal disorders	internal hernia	2	1503	48636	344989340	9.43884	2.35833	37.7775
musculoskeletal and connective tissue disorders	posture abnormal	31	23552	48607	344967291	9.34142	6.56721	13.2876
psychiatric disorders	disinhibition	20	15336	48618	344975507	9.25356	5.96771	14.3486
social circumstances	sexual abuse	3	2309	48635	344988534	9.21622	2.97008	28.5981
gastrointestinal disorders	bezoar	6	4707	48632	344986136	9.04246	4.06009	20.139
nervous system disorders	reversible cerebral vasoconstriction syndrome	7	5504	48631	344985339	9.02209	4.29882	18.935
infections and infestations	eye infection toxoplasmal	2	1576	48636	344989267	9.00164	2.24919	36.0261
psychiatric disorders	sleep terror	15	12016	48623	344978827	8.85691	5.33737	14.6973
reproductive system and breast disorders	uterine prolapse	10	8024	48628	344982819	8.84138	4.75495	16.4397
nervous system disorders	dementia	155	125421	48483	344865422	8.79066	7.50756	10.2931
nervous system disorders	cerebellar stroke	2	1614	48636	344989229	8.7897	2.19628	35.1772
renal and urinary disorders	micturition disorder	26	20995	48612	344969848	8.7881	5.98149	12.9116
nervous system disorders	autonomic neuropathy	11	8887	48627	344981956	8.78125	4.8609	15.8634
general disorders and administration site conditions	physical deconditioning	8	6471	48630	344984372	8.77029	4.38382	17.5459
nervous system disorders	brachial plexopathy	3	2427	48635	344988416	8.76813	2.82578	27.2067
general disorders and administration site conditions	application site reaction	19	15536	48619	344975307	8.67754	5.53294	13.6093
injury, poisoning and procedural complications	gastrointestinal stoma complication	14	11567	48624	344979276	8.58716	5.08372	14.505
nervous system disorders	dystonia	118	97993	48520	344892850	8.55954	7.14409	10.2554
reproductive system and breast disorders	genital rash	8	6652	48630	344984191	8.53164	4.26458	17.0683
general disorders and administration site conditions	potentiating drug interaction	26	21663	48612	344969180	8.5171	5.79708	12.5134
psychiatric disorders	regressive behaviour	2	1666	48636	344989177	8.51535	2.12778	34.0783
investigations	radioisotope scan abnormal	2	1676	48636	344989167	8.46454	2.1151	33.8748
psychiatric disorders	obsessive-compulsive disorder	74	62264	48564	344928579	8.4413	6.71929	10.6046
psychiatric disorders	trichotillomania	4	3396	48634	344987447	8.35518	3.13386	22.2757
psychiatric disorders	bulimia nervosa	4	3404	48634	344987439	8.33554	3.12649	22.2234
product issues	device issue	204	176697	48434	344814146	8.21932	7.16274	9.43176
infections and infestations	peritonsillar abscess	4	3459	48634	344987384	8.203	3.07681	21.8698
skin and subcutaneous tissue disorders	keloid scar	4	3469	48634	344987374	8.17935	3.06794	21.8067
general disorders and administration site conditions	therapeutic product effect increased	18	15621	48620	344975222	8.17592	5.14932	12.9814
blood and lymphatic system disorders	microcytosis	4	3477	48634	344987366	8.16053	3.06089	21.7565
psychiatric disorders	soliloquy	5	4361	48633	344986482	8.13308	3.38331	19.551
general disorders and administration site conditions	injection site ulcer	4	3496	48634	344987347	8.11618	3.04426	21.6382
psychiatric disorders	confabulation	2	1752	48636	344989091	8.09736	2.02342	32.4042
injury, poisoning and procedural complications	contraindicated product prescribed	6	5283	48632	344985560	8.05656	3.61762	17.9422
product issues	device physical property issue	15	13224	48623	344977619	8.04781	4.84993	13.3542
injury, poisoning and procedural complications	incorrect dose administered by device	35	31001	48603	344959842	8.01305	5.75152	11.1638
psychiatric disorders	indifference	3	2704	48635	344988139	7.86991	2.53648	24.4179
investigations	blood electrolytes abnormal	10	9082	48628	344981761	7.81139	4.20121	14.5239
metabolism and nutrition disorders	protein deficiency	2	1823	48636	344989020	7.78199	1.94467	31.1411
nervous system disorders	drooling	34	31509	48604	344959334	7.65844	5.47051	10.7214
gastrointestinal disorders	teeth brittle	8	7486	48630	344983357	7.58113	3.78964	15.166
product issues	device ineffective	3	2813	48635	344988030	7.56496	2.43825	23.4711
product issues	device delivery system issue	16	15028	48622	344975815	7.55396	4.62618	12.3347
nervous system disorders	head titubation	7	6695	48631	344984148	7.41709	3.53437	15.5652
social circumstances	diet noncompliance	3	2882	48635	344987961	7.38384	2.37991	22.9089
investigations	glomerular filtration rate increased	4	3914	48634	344986929	7.2494	2.71931	19.3261
injury, poisoning and procedural complications	wrong technique in device usage process	56	54880	48582	344935963	7.24498	5.57397	9.41693
surgical and medical procedures	medical device change	3	2951	48635	344987892	7.21119	2.3243	22.3729
nervous system disorders	presyncope	140	139179	48498	344851664	7.15258	6.05873	8.44391
general disorders and administration site conditions	hyperthermia	48	48060	48590	344942783	7.09019	5.34162	9.41114
nervous system disorders	psychomotor hyperactivity	74	74261	48564	344916582	7.07735	5.6337	8.89093
surgical and medical procedures	medical device implantation	6	6016	48632	344984827	7.07492	3.17701	15.7552
gastrointestinal disorders	gastrointestinal ulcer	14	14051	48624	344976792	7.06903	4.1852	11.94
vascular disorders	rheumatoid vasculitis	2	2021	48636	344988822	7.01958	1.75428	28.0881
psychiatric disorders	abnormal dreams	116	118124	48522	344872719	6.97975	5.81665	8.37542
surgical and medical procedures	rehabilitation therapy	12	12296	48626	344978547	6.92374	3.93066	12.196
nervous system disorders	neurodegenerative disorder	4	4124	48634	344986719	6.88024	2.5809	18.3416
pregnancy, puerperium and perinatal conditions	cervical incompetence	2	2066	48636	344988777	6.86668	1.7161	27.4759
surgical and medical procedures	arthroscopic surgery	2	2077	48636	344988766	6.83031	1.70701	27.3303
product issues	device dislocation	100	104228	48538	344886615	6.81726	5.60222	8.29584
general disorders and administration site conditions	induration	11	11631	48627	344979212	6.70951	3.7144	12.1197
neoplasms benign, malignant and unspecified (incl cysts and polyps)	phaeochromocytoma	3	3186	48635	344987657	6.67929	2.15295	20.7218
general disorders and administration site conditions	drowning	4	4251	48634	344986592	6.67469	2.50383	17.7933
product issues	device power source issue	5	5319	48633	344985524	6.66822	2.77419	16.0282
neoplasms benign, malignant and unspecified (incl cysts and polyps)	gastric neoplasm	3	3226	48635	344987617	6.59647	2.12627	20.4647
neoplasms benign, malignant and unspecified (incl cysts and polyps)	oesophageal adenocarcinoma	3	3247	48635	344987596	6.55381	2.11252	20.3323
neoplasms benign, malignant and unspecified (incl cysts and polyps)	fibroma	15	16335	48623	344974508	6.51504	3.92644	10.8102
skin and subcutaneous tissue disorders	livedo reticularis	14	15309	48624	344975534	6.48812	3.84136	10.9585
eye disorders	altered visual depth perception	5	5485	48633	344985358	6.46641	2.69026	15.5429
respiratory, thoracic and mediastinal disorders	choking	78	85900	48560	344904943	6.44944	5.1644	8.05424
nervous system disorders	locked-in syndrome	2	2204	48636	344988639	6.43673	1.60871	25.7544
psychiatric disorders	executive dysfunction	2	2205	48636	344988638	6.43381	1.60798	25.7428
cardiac disorders	prinzmetal angina	5	5523	48633	344985320	6.42191	2.67176	15.4359
product issues	product colour issue	9	9953	48629	344980890	6.41488	3.33653	12.3334
psychiatric disorders	bradyphrenia	30	33276	48608	344957567	6.39806	4.47219	9.15327
neoplasms benign, malignant and unspecified (incl cysts and polyps)	neuroendocrine carcinoma of the skin	3	3361	48635	344987482	6.33151	2.0409	19.6423
investigations	antidepressant drug level above therapeutic	2	2252	48636	344988591	6.29953	1.57444	25.2052
nervous system disorders	language disorder	11	12419	48627	344978424	6.28377	3.47877	11.3505
respiratory, thoracic and mediastinal disorders	cheyne-stokes respiration	2	2264	48636	344988579	6.26615	1.5661	25.0715
nervous system disorders	chorea	8	9065	48630	344981778	6.26057	3.12972	12.5234
injury, poisoning and procedural complications	labelled drug-drug interaction medication error	44	49946	48594	344940897	6.25337	4.65236	8.40532
social circumstances	marital problem	3	3403	48635	344987440	6.25336	2.01573	19.3997
congenital, familial and genetic disorders	macroglossia	4	4566	48634	344986277	6.21421	2.33117	16.5653
nervous system disorders	cerebral atrophy	46	52732	48592	344938111	6.19241	4.63704	8.2695
psychiatric disorders	paranoia	82	94583	48556	344896260	6.15809	4.95821	7.64835
psychiatric disorders	lack of spontaneous speech	2	2317	48636	344988526	6.12281	1.5303	24.4976
gastrointestinal disorders	colitis microscopic	24	27928	48614	344962915	6.09793	4.08612	9.10026
vascular disorders	inferior vena cava dilatation	2	2330	48636	344988513	6.08865	1.52177	24.3609
nervous system disorders	incoherent	31	36230	48607	344954613	6.07235	4.26933	8.63682
nervous system disorders	tremor	716	847709	47922	344143134	6.06555	5.6339	6.53028
skin and subcutaneous tissue disorders	exfoliative rash	13	15229	48625	344975614	6.05621	3.51547	10.4332
psychiatric disorders	abnormal behaviour	162	190673	48476	344800170	6.04319	5.17903	7.05155
neoplasms benign, malignant and unspecified (incl cysts and polyps)	acoustic neuroma	2	2356	48636	344988487	6.02146	1.50499	24.0919
reproductive system and breast disorders	ovarian enlargement	2	2369	48636	344988474	5.98841	1.49673	23.9596
surgical and medical procedures	hip surgery	16	18987	48622	344971856	5.97881	3.66172	9.7621
injury, poisoning and procedural complications	femoral neck fracture	27	32204	48611	344958639	5.94958	4.07902	8.67795
nervous system disorders	allodynia	5	6005	48633	344984838	5.90644	2.45738	14.1965
general disorders and administration site conditions	hyperthermia malignant	6	7222	48632	344983621	5.89346	2.64665	13.1233
psychiatric disorders	sexually inappropriate behaviour	2	2466	48636	344988377	5.75286	1.43789	23.0166
psychiatric disorders	mental disorder due to a general medical condition	2	2471	48636	344988372	5.74122	1.43498	22.97
congenital, familial and genetic disorders	trisomy 21	4	4945	48634	344985898	5.73793	2.15257	15.2951
eye disorders	amaurosis	3	3726	48635	344987117	5.71127	1.84106	17.7172
psychiatric disorders	nightmare	121	151153	48517	344839690	5.68973	4.75972	6.80147
injury, poisoning and procedural complications	ilium fracture	2	2509	48636	344988334	5.65426	1.41326	22.6219
gastrointestinal disorders	pneumoperitoneum	7	8815	48631	344982028	5.63325	2.68459	11.8206
vascular disorders	labile blood pressure	7	8910	48631	344981933	5.57319	2.65598	11.6945
surgical and medical procedures	orthopaedic procedure	2	2564	48636	344988279	5.53297	1.38296	22.1364
gastrointestinal disorders	haemorrhagic erosive gastritis	2	2570	48636	344988273	5.52005	1.37973	22.0847
general disorders and administration site conditions	application site discolouration	8	10285	48630	344980558	5.51793	2.75857	11.0374
respiratory, thoracic and mediastinal disorders	hyperventilation	27	35213	48611	344955630	5.44113	3.73048	7.93623
psychiatric disorders	daydreaming	6	7828	48632	344983015	5.43721	2.44182	12.1071
psychiatric disorders	euphoric mood	39	52105	48599	344938738	5.31251	3.88052	7.27293
psychiatric disorders	rapid eye movements sleep abnormal	2	2684	48636	344988159	5.28559	1.32116	21.1462
gastrointestinal disorders	gastrointestinal motility disorder	24	32942	48614	344957901	5.16971	3.46422	7.71483
injury, poisoning and procedural complications	prescribed underdose	79	108581	48559	344882262	5.16743	4.14374	6.44401
gastrointestinal disorders	intussusception	3	4126	48635	344986717	5.15757	1.66265	15.9989
general disorders and administration site conditions	mucosal discolouration	3	4140	48635	344986703	5.14013	1.65703	15.9448
nervous system disorders	brain stem stroke	2	2769	48636	344988074	5.12334	1.28063	20.4967
general disorders and administration site conditions	glassy eyes	2	2774	48636	344988069	5.11411	1.27832	20.4598
gastrointestinal disorders	tooth erosion	6	8325	48632	344982518	5.1126	2.29608	11.384
respiratory, thoracic and mediastinal disorders	nasal discharge discolouration	11	15264	48627	344975579	5.11252	2.83049	9.23439
injury, poisoning and procedural complications	stoma complication	5	7027	48633	344983816	5.0474	2.10008	12.1311
nervous system disorders	hypokinesia	67	94663	48571	344896180	5.02581	3.95462	6.38715
respiratory, thoracic and mediastinal disorders	bronchopneumopathy	2	2835	48636	344988008	5.00407	1.25083	20.0193
psychiatric disorders	aggression	155	221041	48483	344769802	4.98653	4.25887	5.83853
injury, poisoning and procedural complications	traumatic intracranial haemorrhage	3	4273	48635	344986570	4.98014	1.60547	15.4483
general disorders and administration site conditions	medical device pain	5	7131	48633	344983712	4.97379	2.06947	11.9541
infections and infestations	metapneumovirus infection	3	4293	48635	344986550	4.95694	1.598	15.3763
nervous system disorders	sleep deficit	5	7156	48633	344983687	4.95641	2.06224	11.9123
general disorders and administration site conditions	inhibitory drug interaction	9	12948	48629	344977895	4.93101	2.56491	9.47981
nervous system disorders	dizziness postural	36	51927	48602	344938916	4.92037	3.54835	6.82289
psychiatric disorders	feeling guilty	5	7225	48633	344983618	4.90907	2.04255	11.7985
infections and infestations	dysentery	5	7273	48633	344983570	4.87667	2.02907	11.7206
surgical and medical procedures	brain operation	5	7286	48633	344983557	4.86797	2.02545	11.6997
injury, poisoning and procedural complications	product use complaint	17	24829	48621	344966014	4.85783	3.01915	7.81627
surgical and medical procedures	spinal decompression	3	4384	48635	344986459	4.85405	1.56484	15.057
psychiatric disorders	behaviour disorder	12	17561	48626	344973282	4.84785	2.75239	8.53863
product issues	device defective	8	11717	48630	344979126	4.84353	2.4215	9.68814
musculoskeletal and connective tissue disorders	muscle contracture	10	14658	48628	344976185	4.83981	2.60333	8.99759
eye disorders	accommodation disorder	3	4405	48635	344986438	4.8309	1.55738	14.9852
social circumstances	walking disability	9	13308	48629	344977535	4.79761	2.49554	9.2233
gastrointestinal disorders	defaecation disorder	3	4437	48635	344986406	4.79606	1.54616	14.877
neoplasms benign, malignant and unspecified (incl cysts and polyps)	head and neck cancer	2	2965	48636	344987878	4.78466	1.19601	19.1412
product issues	device deployment issue	8	11863	48630	344978980	4.78392	2.3917	9.56887
social circumstances	immobile	19	28200	48619	344962643	4.78047	3.04848	7.49647
psychiatric disorders	disorganised speech	4	5960	48634	344984883	4.76073	1.7861	12.6894
psychiatric disorders	hypomania	15	22452	48623	344968391	4.73995	2.85682	7.86438
psychiatric disorders	dependence	25	37547	48613	344953296	4.72468	3.19175	6.99385
psychiatric disorders	restlessness	134	201748	48504	344789095	4.72141	3.98485	5.59412
nervous system disorders	senile dementia	2	3015	48636	344987828	4.70531	1.17618	18.8236
psychiatric disorders	thought blocking	2	3017	48636	344987826	4.70219	1.1754	18.8111
injury, poisoning and procedural complications	clavicle fracture	18	27441	48620	344963402	4.65405	2.93153	7.38869
psychiatric disorders	psychotic disorder	99	151173	48539	344839670	4.65251	3.81963	5.667
nervous system disorders	oromandibular dystonia	2	3059	48636	344987784	4.63763	1.15927	18.5527
nervous system disorders	motor dysfunction	43	66109	48595	344924734	4.6168	3.42319	6.22658
injury, poisoning and procedural complications	unintentional medical device removal	12	18483	48626	344972360	4.60601	2.61511	8.1126
general disorders and administration site conditions	medical device site pain	2	3114	48636	344987729	4.55572	1.13881	18.2249
neoplasms benign, malignant and unspecified (incl cysts and polyps)	mantle cell lymphoma	4	6298	48634	344984545	4.50523	1.69027	12.0082
psychiatric disorders	parasomnia	3	4736	48635	344986107	4.49327	1.44858	13.9375
nervous system disorders	grimacing	4	6332	48634	344984511	4.48104	1.6812	11.9437
nervous system disorders	speech disorder	178	284127	48460	344706716	4.45629	3.84623	5.16312
injury, poisoning and procedural complications	hip fracture	110	175629	48528	344815214	4.45031	3.69073	5.36622
nervous system disorders	choreoathetosis	2	3202	48636	344987641	4.43052	1.10752	17.7238
nervous system disorders	dysstasia	100	160840	48538	344830003	4.41702	3.62989	5.37483
surgical and medical procedures	gastrostomy	4	6436	48634	344984407	4.40863	1.65404	11.7506
nervous system disorders	balance disorder	344	559512	48294	344431331	4.38489	3.94354	4.87563
injury, poisoning and procedural complications	drug dispensed to wrong patient	2	3263	48636	344987580	4.34769	1.08683	17.3923
surgical and medical procedures	renal stone removal	2	3272	48636	344987571	4.33573	1.08384	17.3444
nervous system disorders	dysgraphia	19	31194	48619	344959649	4.3216	2.75591	6.77681
nervous system disorders	neuroleptic malignant syndrome	42	69609	48596	344921234	4.28256	3.16418	5.79623
psychiatric disorders	abulia	3	4986	48635	344985857	4.26797	1.37597	13.2384
psychiatric disorders	conversion disorder	6	9984	48632	344980859	4.26304	1.91463	9.4919
vascular disorders	thrombophlebitis	17	28328	48621	344962515	4.25776	2.64626	6.85061
psychiatric disorders	hallucination, auditory	51	85386	48587	344905457	4.23998	3.2216	5.58028
psychiatric disorders	confusional state	596	1007566	48042	343983277	4.23535	3.90657	4.59179
psychiatric disorders	communication disorder	13	21795	48625	344969048	4.23162	2.45652	7.28944
skin and subcutaneous tissue disorders	dermatosis	2	3378	48636	344987465	4.19968	1.04984	16.7999
vascular disorders	hypertensive crisis	34	58022	48604	344932821	4.15862	2.97079	5.82137
injury, poisoning and procedural complications	ulna fracture	5	8531	48633	344982312	4.15753	1.72993	9.99178
psychiatric disorders	middle insomnia	62	105944	48576	344884899	4.15497	3.23864	5.33056
nervous system disorders	atonic seizures	2	3438	48636	344987405	4.12638	1.03153	16.5066
product issues	product physical issue	25	43105	48613	344947738	4.11541	2.7802	6.09186
nervous system disorders	somnolence	599	1045342	48039	343945501	4.10265	3.78493	4.44703
psychiatric disorders	abnormal sleep-related event	5	8710	48633	344982133	4.07209	1.69439	9.78638
surgical and medical procedures	hospice care	16	27878	48622	344962965	4.07191	2.49401	6.64811
renal and urinary disorders	nocturia	54	94811	48584	344896032	4.04324	3.09597	5.28036
psychiatric disorders	substance-induced psychotic disorder	5	8798	48633	344982045	4.03136	1.67744	9.68847
neoplasms benign, malignant and unspecified (incl cysts and polyps)	brain cancer metastatic	2	3526	48636	344987317	4.0234	1.00579	16.0945
nervous system disorders	radial nerve palsy	2	3536	48636	344987307	4.01202	1.00295	16.049
general disorders and administration site conditions	impaired self-care	9	15968	48629	344974875	3.99838	2.07988	7.68651
psychiatric disorders	self esteem decreased	6	10736	48632	344980107	3.96443	1.78055	8.82688
injury, poisoning and procedural complications	fracture	55	98664	48583	344892179	3.95734	3.03758	5.15559
psychiatric disorders	agitation	209	376754	48429	344614089	3.94744	3.44582	4.52209
psychiatric disorders	psychotic behaviour	3	5398	48635	344985445	3.94221	1.27098	12.2276
vascular disorders	aortic aneurysm rupture	3	5414	48635	344985429	3.93056	1.26722	12.1915
psychiatric disorders	personality change	29	52373	48609	344938470	3.9293	2.72997	5.65553
social circumstances	homicide	3	5435	48635	344985408	3.91538	1.26233	12.1444
injury, poisoning and procedural complications	wrong patient received product	9	16358	48629	344974485	3.90305	2.0303	7.50321
neoplasms benign, malignant and unspecified (incl cysts and polyps)	adrenal neoplasm	3	5453	48635	344985390	3.90245	1.25816	12.1043
psychiatric disorders	somnambulism	25	45564	48613	344945279	3.89328	2.63016	5.76302
psychiatric disorders	staring	7	12800	48631	344978043	3.87942	1.84895	8.13968
psychiatric disorders	dysphoria	13	24050	48625	344966793	3.83483	2.22621	6.60582
general disorders and administration site conditions	energy increased	15	27879	48623	344962964	3.8172	2.30074	6.33317
nervous system disorders	diplegia	5	9294	48633	344981549	3.81621	1.58794	9.17128
musculoskeletal and connective tissue disorders	torticollis	7	13064	48631	344977779	3.80102	1.81159	7.97515
nervous system disorders	movement disorder	87	163655	48551	344827188	3.77566	3.05934	4.65971
injury, poisoning and procedural complications	tongue injury	6	11301	48632	344979542	3.76622	1.69155	8.38547
investigations	weight abnormal	6	11324	48632	344979519	3.75857	1.68811	8.36843
neoplasms benign, malignant and unspecified (incl cysts and polyps)	laryngeal cancer	3	5669	48635	344985174	3.75376	1.21024	11.6429
injury, poisoning and procedural complications	heat stroke	4	7585	48634	344983258	3.74078	1.40354	9.97013
injury, poisoning and procedural complications	fall	1095	2123593	47543	342867250	3.71862	3.50233	3.94827
renal and urinary disorders	urinary tract disorder	14	26938	48624	344963905	3.68711	2.18321	6.22694
nervous system disorders	cognitive disorder	155	299512	48483	344691331	3.67924	3.14239	4.30781
general disorders and administration site conditions	screaming	14	27646	48624	344963197	3.59267	2.12731	6.06744
metabolism and nutrition disorders	hyperphagia	11	21876	48627	344968967	3.5672	1.97507	6.44277
gastrointestinal disorders	tongue dry	4	8099	48634	344982744	3.50337	1.31448	9.33721
general disorders and administration site conditions	injection site nodule	17	34432	48621	344956411	3.50289	2.17716	5.63592
investigations	neutrophil count increased	44	89298	48594	344901545	3.49722	2.602	4.70044
nervous system disorders	petit mal epilepsy	11	22342	48627	344968501	3.49279	1.93388	6.30836
gastrointestinal disorders	oesophageal obstruction	3	6141	48635	344984702	3.46524	1.11724	10.7478
nervous system disorders	mental impairment	60	122967	48578	344867876	3.46398	2.68899	4.46233
nervous system disorders	anosmia	20	40978	48618	344949865	3.46289	2.23365	5.36861
general disorders and administration site conditions	infusion site mass	3	6202	48635	344984641	3.43115	1.10626	10.642
psychiatric disorders	catatonia	11	22804	48627	344968039	3.42202	1.8947	6.18053
nervous system disorders	altered state of consciousness	58	121055	48580	344869788	3.40128	2.62893	4.40055
renal and urinary disorders	urine flow decreased	6	12600	48632	344978243	3.37793	1.51718	7.52077
psychiatric disorders	depressive symptom	11	23245	48627	344967598	3.3571	1.85876	6.06325
investigations	renal function test abnormal	13	27575	48625	344963268	3.34458	1.94164	5.76121
gastrointestinal disorders	volvulus	6	12811	48632	344978032	3.32229	1.4922	7.39688
psychiatric disorders	delusional disorder, unspecified type	3	6466	48635	344984377	3.29106	1.0611	10.2074
psychiatric disorders	impatience	4	8625	48634	344982218	3.28971	1.23433	8.76763
ear and labyrinth disorders	motion sickness	4	8630	48634	344982213	3.2878	1.23362	8.76255
renal and urinary disorders	micturition urgency	37	79899	48601	344910944	3.28641	2.38066	4.53677
respiratory, thoracic and mediastinal disorders	pulmonary thrombosis	29	62648	48609	344928195	3.28475	2.28219	4.72774
general disorders and administration site conditions	gait inability	138	298627	48500	344692216	3.28428	2.77881	3.88168
gastrointestinal disorders	tongue discomfort	7	15123	48631	344975720	3.28349	1.56498	6.88911
eye disorders	mydriasis	23	49975	48615	344940868	3.2655	2.16958	4.915
general disorders and administration site conditions	food interaction	3	6599	48635	344984244	3.22473	1.03972	10.0016
injury, poisoning and procedural complications	cervical vertebral fracture	9	20019	48629	344970824	3.18924	1.65904	6.13079
psychiatric disorders	alcohol abuse	8	17796	48630	344973047	3.18896	1.59443	6.3781
gastrointestinal disorders	salivary hypersecretion	24	53411	48614	344937432	3.1883	2.1366	4.75768
psychiatric disorders	disorientation	105	234001	48533	344756842	3.18748	2.6319	3.86034
investigations	troponin increased	20	45558	48618	344945285	3.11472	2.00909	4.82878
surgical and medical procedures	coronary arterial stent insertion	11	25180	48627	344965663	3.0991	1.71593	5.59722
general disorders and administration site conditions	gait disturbance	510	1176802	48128	343814041	3.09594	2.83722	3.37826
gastrointestinal disorders	inguinal hernia	20	46094	48618	344944749	3.07849	1.98573	4.77262
psychiatric disorders	delirium	92	212947	48546	344777896	3.06833	2.50065	3.76488
metabolism and nutrition disorders	food intolerance	9	20981	48629	344969862	3.043	1.58298	5.84963
nervous system disorders	hypersomnia	66	154347	48572	344836496	3.0358	2.38452	3.86495
nervous system disorders	syncope	256	603813	48382	344387030	3.01787	2.66899	3.41235
metabolism and nutrition disorders	fluid intake reduced	12	28223	48626	344962620	3.01635	1.71267	5.31238
eye disorders	blepharospasm	9	21307	48629	344969536	2.99644	1.55876	5.76011
psychiatric disorders	poor quality sleep	54	127998	48584	344862845	2.99463	2.29308	3.91083
nervous system disorders	judgement impaired	4	9476	48634	344981367	2.99427	1.1235	7.98007
psychiatric disorders	sleep disorder	172	409601	48466	344581242	2.98553	2.57033	3.46781
nervous system disorders	hypertonia	11	26253	48627	344964590	2.97242	1.6458	5.3684
general disorders and administration site conditions	drug interaction	412	997584	48226	343993259	2.94589	2.67358	3.24594
respiratory, thoracic and mediastinal disorders	hypopnoea	9	21711	48629	344969132	2.94068	1.52976	5.65291
nervous system disorders	unresponsive to stimuli	60	146441	48578	344844402	2.90852	2.25782	3.74674
gastrointestinal disorders	subileus	7	17293	48631	344973550	2.87144	1.36862	6.02446
nervous system disorders	disturbance in attention	104	261831	48534	344729012	2.82127	2.32739	3.41994
general disorders and administration site conditions	loss of control of legs	6	15218	48632	344975625	2.79679	1.25621	6.2267
investigations	blood sodium increased	8	20379	48630	344970464	2.78474	1.39236	5.56954
social circumstances	alcohol use	7	17902	48631	344972941	2.77376	1.32206	5.81948
psychiatric disorders	affect lability	19	48606	48619	344942237	2.77335	1.76866	4.34874
renal and urinary disorders	incontinence	30	76850	48608	344913993	2.77	1.93639	3.9625
nervous system disorders	dysarthria	88	225691	48550	344765152	2.76887	2.24627	3.41305
eye disorders	asthenopia	8	20502	48630	344970341	2.76803	1.384	5.53612
musculoskeletal and connective tissue disorders	musculoskeletal stiffness	277	712684	48361	344278159	2.76692	2.45865	3.11385
investigations	respiratory rate decreased	8	20801	48630	344970042	2.72824	1.36411	5.45653
investigations	echocardiogram abnormal	5	13011	48633	344977832	2.72596	1.13436	6.55071
psychiatric disorders	dysphemia	9	23501	48629	344967342	2.71668	1.41325	5.22226
infections and infestations	oral fungal infection	7	18418	48631	344972425	2.69604	1.28503	5.65641
neoplasms benign, malignant and unspecified (incl cysts and polyps)	monoclonal gammopathy	4	10550	48634	344980293	2.68944	1.00915	7.16751
general disorders and administration site conditions	feeling jittery	34	89917	48604	344900926	2.68324	1.91689	3.75596
infections and infestations	pneumonia aspiration	75	198664	48563	344792179	2.68037	2.13702	3.36185
musculoskeletal and connective tissue disorders	intervertebral disc compression	4	10646	48634	344980197	2.66519	1.00005	7.10287
nervous system disorders	hypotonia	19	50935	48619	344939908	2.64652	1.68779	4.14985
injury, poisoning and procedural complications	product dispensing error	32	86384	48606	344904459	2.62861	1.85854	3.71773
gastrointestinal disorders	dysphagia	211	570968	48427	344419875	2.62828	2.29579	3.00891
general disorders and administration site conditions	application site pruritus	18	48665	48620	344942178	2.62414	1.65302	4.16577
general disorders and administration site conditions	therapeutic response changed	78	213889	48560	344776954	2.5892	2.07343	3.23327
general disorders and administration site conditions	performance status decreased	9	24922	48629	344965921	2.56177	1.33267	4.92444
investigations	blood chloride increased	6	16721	48632	344974122	2.54538	1.1433	5.66689
psychiatric disorders	mania	29	81095	48609	344909748	2.53742	1.76299	3.65204
product issues	product availability issue	14	39433	48624	344951410	2.51869	1.49144	4.2535
injury, poisoning and procedural complications	head injury	66	186225	48572	344804618	2.5159	1.97618	3.20303
nervous system disorders	hyperreflexia	7	19762	48631	344971081	2.51268	1.19764	5.27165
psychiatric disorders	thinking abnormal	33	95398	48605	344895445	2.4546	1.74473	3.45331
musculoskeletal and connective tissue disorders	trismus	11	31920	48627	344958923	2.44467	1.35361	4.41514
respiratory, thoracic and mediastinal disorders	choking sensation	8	23561	48630	344967282	2.40863	1.20432	4.81722
injury, poisoning and procedural complications	product prescribing error	53	156515	48585	344834328	2.40341	1.83578	3.14656
infections and infestations	vulvovaginal mycotic infection	8	23616	48630	344967227	2.40302	1.20152	4.806
vascular disorders	blood pressure fluctuation	93	275219	48545	344715624	2.3995	1.95774	2.94095
psychiatric disorders	tension	13	38703	48625	344952140	2.38286	1.38338	4.10444
surgical and medical procedures	cataract operation	13	38791	48625	344952052	2.37745	1.38024	4.09513
injury, poisoning and procedural complications	underdose	79	237467	48559	344753376	2.36191	1.89408	2.94527
injury, poisoning and procedural complications	extra dose administered	22	66111	48616	344924732	2.36099	1.55433	3.58629
gastrointestinal disorders	faecaloma	13	39062	48625	344951781	2.36095	1.37067	4.06671
vascular disorders	shock haemorrhagic	16	48395	48622	344942448	2.34549	1.43668	3.8292
musculoskeletal and connective tissue disorders	musculoskeletal disorder	39	118234	48599	344872609	2.34074	1.70991	3.20431
psychiatric disorders	initial insomnia	17	51560	48621	344939283	2.33913	1.4539	3.76336
investigations	blood pressure decreased	133	404310	48505	344586533	2.33695	1.97118	2.77059
surgical and medical procedures	spinal operation	14	42570	48624	344948273	2.33307	1.38153	3.93999
psychiatric disorders	panic attack	60	184054	48578	344806789	2.31389	1.79624	2.98071
musculoskeletal and connective tissue disorders	mobility decreased	185	569305	48453	344421538	2.30992	1.99933	2.66875
injury, poisoning and procedural complications	skin laceration	47	144539	48591	344846304	2.30772	1.73356	3.07203
gastrointestinal disorders	retching	33	101474	48605	344889369	2.30759	1.64023	3.24646
nervous system disorders	aphasia	57	175861	48581	344814982	2.30051	1.77417	2.98302
nervous system disorders	dizziness	778	2422536	47860	342568307	2.29871	2.14148	2.46748
neoplasms benign, malignant and unspecified (incl cysts and polyps)	malignant melanoma	22	68320	48616	344922523	2.28464	1.50407	3.4703
nervous system disorders	head discomfort	27	84935	48611	344905908	2.2555	1.54652	3.28951
blood and lymphatic system disorders	leukocytosis	43	135297	48595	344855546	2.25541	1.67239	3.04168
gastrointestinal disorders	mouth swelling	7	22017	48631	344968826	2.25531	1.07498	4.73163
nervous system disorders	cerebral haemorrhage	56	176912	48582	344813931	2.24667	1.72865	2.91993
skin and subcutaneous tissue disorders	hyperhidrosis	215	680519	48423	344310324	2.24645	1.96474	2.56854
psychiatric disorders	intentional self-injury	28	88617	48610	344902226	2.24187	1.54766	3.24749
respiratory, thoracic and mediastinal disorders	asphyxia	12	38137	48626	344952706	2.23216	1.26745	3.93115
metabolism and nutrition disorders	feeding disorder	28	89119	48610	344901724	2.22924	1.53894	3.22919
eye disorders	eye movement disorder	11	35052	48627	344955791	2.22621	1.23266	4.02056
respiratory, thoracic and mediastinal disorders	aspiration	22	70169	48616	344920674	2.22442	1.46443	3.37884
renal and urinary disorders	polyuria	17	54489	48621	344936354	2.21338	1.37574	3.56102
investigations	sars-cov-2 test positive	10	32139	48628	344958704	2.20723	1.18741	4.10295
psychiatric disorders	panic reaction	10	32376	48628	344958467	2.19107	1.17872	4.07291
nervous system disorders	dementia alzheimer's type	12	39032	48626	344951811	2.18097	1.23839	3.84099
cardiac disorders	sinus node dysfunction	9	29567	48629	344961276	2.15929	1.12332	4.15068
psychiatric disorders	social avoidant behaviour	10	33077	48628	344957766	2.14464	1.15374	3.98658
psychiatric disorders	panic disorder	8	26603	48630	344964240	2.13319	1.06662	4.26629
general disorders and administration site conditions	feeling abnormal	323	1084742	48315	343906101	2.1195	1.89979	2.36462
social circumstances	bedridden	21	70747	48617	344920096	2.10592	1.37285	3.23043
vascular disorders	haemodynamic instability	11	37353	48627	344953490	2.08906	1.15673	3.77284
investigations	blood creatine phosphokinase increased	52	178774	48586	344812069	2.06429	1.57271	2.70953
psychiatric disorders	anger	42	144550	48596	344846293	2.06185	1.52347	2.79047
skin and subcutaneous tissue disorders	cold sweat	25	86097	48613	344904746	2.06015	1.39183	3.04937
renal and urinary disorders	chromaturia	32	110440	48606	344880403	2.0559	1.45364	2.9077
general disorders and administration site conditions	sensation of foreign body	10	34531	48628	344956312	2.05432	1.10516	3.81868
general disorders and administration site conditions	application site erythema	17	58870	48621	344931973	2.04863	1.27335	3.29595
injury, poisoning and procedural complications	pelvic fracture	18	62409	48620	344928434	2.04616	1.28896	3.24817
injury, poisoning and procedural complications	expired product administered	27	94611	48611	344896232	2.02477	1.38832	2.95299
injury, poisoning and procedural complications	intentional dose omission	11	39001	48627	344951842	2.00077	1.10785	3.61339
musculoskeletal and connective tissue disorders	rhabdomyolysis	65	231014	48573	344759829	1.99709	1.56578	2.5472
injury, poisoning and procedural complications	wrist fracture	22	78262	48616	344912581	1.99435	1.31297	3.02934
gastrointestinal disorders	dry mouth	119	428931	48519	344561912	1.97022	1.6458	2.35859
injury, poisoning and procedural complications	accidental overdose	35	127719	48603	344863124	1.94445	1.39586	2.70863
nervous system disorders	formication	9	32847	48629	344957996	1.94365	1.01115	3.73613
infections and infestations	erysipelas	10	36575	48628	344954268	1.9395	1.04339	3.60524
gastrointestinal disorders	constipation	360	1335907	48278	343654936	1.91823	1.72927	2.12782
cardiac disorders	atrioventricular block	12	44467	48626	344946376	1.91437	1.08702	3.37144
investigations	blood pressure abnormal	26	96655	48612	344894188	1.9085	1.29923	2.80347
vascular disorders	internal haemorrhage	17	63250	48621	344927593	1.90674	1.18516	3.06766
general disorders and administration site conditions	therapeutic product effect incomplete	154	574628	48484	344416215	1.90379	1.6252	2.23013
musculoskeletal and connective tissue disorders	muscle twitching	30	112038	48608	344878805	1.89983	1.32811	2.71765
injury, poisoning and procedural complications	skin abrasion	17	63717	48621	344927126	1.89277	1.17648	3.04517
nervous system disorders	restless legs syndrome	35	132118	48603	344858725	1.87968	1.34937	2.61841
nervous system disorders	subarachnoid haemorrhage	15	57315	48623	344933528	1.85659	1.1191	3.08008
psychiatric disorders	nervousness	72	275646	48566	344715197	1.854	1.47131	2.33622
injury, poisoning and procedural complications	medication error	52	199880	48586	344790963	1.8462	1.40656	2.42326
psychiatric disorders	insomnia	379	1472408	48259	343518435	1.83224	1.65608	2.02714
vascular disorders	pallor	37	144695	48601	344846148	1.81438	1.31437	2.5046
psychiatric disorders	apathy	17	66732	48621	344924111	1.80723	1.12332	2.90755
general disorders and administration site conditions	treatment noncompliance	57	224172	48581	344766671	1.80448	1.39164	2.3398
nervous system disorders	depressed level of consciousness	68	267828	48570	344723015	1.802	1.42051	2.28594
product issues	device failure	42	166777	48596	344824066	1.78694	1.32036	2.41841
neoplasms benign, malignant and unspecified (incl cysts and polyps)	squamous cell carcinoma	17	67789	48621	344923054	1.77905	1.1058	2.8622
eye disorders	diplopia	38	151759	48600	344839084	1.77668	1.29257	2.44212
respiratory, thoracic and mediastinal disorders	dry throat	12	48141	48626	344942702	1.76825	1.00406	3.11409
musculoskeletal and connective tissue disorders	muscle tightness	21	84568	48617	344906275	1.76168	1.14845	2.70234
nervous system disorders	loss of consciousness	168	680041	48470	344310802	1.7549	1.50819	2.04196
injury, poisoning and procedural complications	tooth fracture	25	101171	48613	344889672	1.75312	1.18441	2.5949
injury, poisoning and procedural complications	tendon rupture	17	68838	48621	344922005	1.75193	1.08894	2.81858
psychiatric disorders	mood altered	26	105412	48612	344885431	1.74991	1.19127	2.5705
general disorders and administration site conditions	adverse event	86	349221	48552	344641622	1.74807	1.41474	2.15993
nervous system disorders	coordination abnormal	40	162558	48598	344828285	1.74597	1.28049	2.38066
psychiatric disorders	fear	45	183357	48593	344807486	1.74148	1.30003	2.33284
social circumstances	impaired driving ability	13	53107	48625	344937736	1.73649	1.00815	2.99101
metabolism and nutrition disorders	hypophagia	51	210348	48587	344780495	1.7205	1.30732	2.26426
ear and labyrinth disorders	vertigo	79	327107	48559	344663736	1.71421	1.37469	2.13758
surgical and medical procedures	therapy cessation	34	142477	48604	344848366	1.69313	1.20959	2.36996
infections and infestations	urosepsis	17	72245	48621	344918598	1.6693	1.03758	2.68562
product issues	product substitution issue	30	128723	48608	344862120	1.65349	1.15592	2.36526
psychiatric disorders	anxiety	432	1863575	48206	343127268	1.65003	1.50089	1.81398
respiratory, thoracic and mediastinal disorders	tachypnoea	18	77713	48620	344913130	1.64314	1.03509	2.60836
injury, poisoning and procedural complications	product dose omission issue	318	1376403	48320	343614440	1.64296	1.4714	1.83452
injury, poisoning and procedural complications	wrong technique in product usage process	117	511753	48521	344479090	1.62315	1.35382	1.94607
investigations	blood test abnormal	17	74545	48621	344916298	1.61778	1.00556	2.60274
injury, poisoning and procedural complications	subdural haematoma	20	87832	48618	344903011	1.61539	1.04203	2.50424
respiratory, thoracic and mediastinal disorders	pulmonary hypertension	41	180526	48597	344810317	1.61144	1.18633	2.18889
respiratory, thoracic and mediastinal disorders	sputum discoloured	25	112879	48613	344877964	1.57123	1.06153	2.32566
nervous system disorders	memory impairment	153	697734	48485	344293109	1.55712	1.32859	1.82497
respiratory, thoracic and mediastinal disorders	cough	344	1577174	48294	343413669	1.55097	1.39489	1.72451
investigations	white blood cell count increased	61	280626	48577	344710217	1.5425	1.19994	1.98286
general disorders and administration site conditions	general physical health deterioration	185	862032	48453	344128811	1.52422	1.31929	1.76099
respiratory, thoracic and mediastinal disorders	dysphonia	67	314268	48571	344676575	1.5129	1.19051	1.92258
infections and infestations	urinary tract infection	236	1112387	48402	343878456	1.50729	1.32632	1.71296
general disorders and administration site conditions	withdrawal syndrome	37	174614	48601	344816229	1.50337	1.08908	2.07526
psychiatric disorders	depressed mood	55	259796	48583	344731047	1.50219	1.15311	1.95696
musculoskeletal and connective tissue disorders	muscular weakness	143	679915	48495	344310928	1.49326	1.26719	1.75966
psychiatric disorders	suicide attempt	55	263680	48583	344727163	1.48005	1.13611	1.92811
nervous system disorders	lethargy	63	304134	48575	344686709	1.4699	1.14806	1.88196
general disorders and administration site conditions	condition aggravated	361	1752323	48277	343238520	1.4647	1.32061	1.62451
psychiatric disorders	suicidal ideation	83	419949	48555	344570894	1.40258	1.13085	1.7396
renal and urinary disorders	urinary retention	41	209176	48597	344781667	1.39061	1.02376	1.88892
general disorders and administration site conditions	adverse drug reaction	66	337671	48572	344653172	1.3869	1.0894	1.76565
musculoskeletal and connective tissue disorders	muscle spasms	181	927217	48457	344063626	1.38605	1.1978	1.60389
vascular disorders	hypotension	244	1255790	48394	343735053	1.38008	1.21694	1.5651
psychiatric disorders	mental disorder	45	235005	48593	344755838	1.35854	1.01417	1.81985
general disorders and administration site conditions	therapeutic product effect decreased	129	678255	48509	344312588	1.34998	1.13573	1.60465
cardiac disorders	bradycardia	61	322614	48577	344668229	1.34158	1.04364	1.72458
general disorders and administration site conditions	asthenia	399	2154531	48239	342836312	1.31616	1.19265	1.45245
investigations	blood pressure increased	186	1012241	48452	343978602	1.30451	1.12956	1.50657
investigations	weight decreased	323	1767577	48315	343223266	1.29813	1.16357	1.44825
general disorders and administration site conditions	death	394	2220546	48244	342770297	1.26066	1.14165	1.39206
metabolism and nutrition disorders	dehydration	161	908645	48477	344082198	1.25765	1.07735	1.46812
social circumstances	loss of personal independence in daily activities	93	532063	48545	344458780	1.24026	1.01194	1.5201
general disorders and administration site conditions	oedema peripheral	325	1942715	48313	343048128	1.18786	1.06509	1.32478
general disorders and administration site conditions	drug ineffective	787	4877309	47851	340113534	1.1469	1.06889	1.23061
general disorders and administration site conditions	malaise	356	2234945	48282	342755898	1.13079	1.01882	1.25507

## Sheet: Table_S6
Table S6 AE signals (PT level) detected for safinamide
SOC	PT	n11	n21	n12	n22	ROR	ROR95CIL	ROR95CIU
eye disorders	delayed light adaptation	3	73	5376	345034029	2637.55	831.036	8371.1
nervous system disorders	parkinsonism hyperpyrexia syndrome	13	591	5366	345033511	1414.38	815.861	2451.98
investigations	serum serotonin increased	15	2275	5364	345031827	424.112	255.075	705.169
nervous system disorders	micrographia	2	348	5377	345033754	368.784	91.8401	1480.85
injury, poisoning and procedural complications	stoma site oedema	5	1252	5374	345032850	256.406	106.492	617.363
general disorders and administration site conditions	fat tissue decreased	4	1004	5375	345033098	255.746	95.7624	683.002
nervous system disorders	freezing phenomenon	85	30590	5294	345003512	181.084	146.112	224.425
respiratory, thoracic and mediastinal disorders	diaphragmatic spasm	2	726	5377	345033376	176.772	44.1136	708.363
nervous system disorders	reduced facial expression	29	10683	5350	345023419	175.065	121.476	252.295
injury, poisoning and procedural complications	stoma site hypergranulation	15	5982	5364	345028120	161.291	97.1058	267.902
musculoskeletal and connective tissue disorders	toe walking	3	1227	5376	345032875	156.92	50.5231	487.378
neoplasms benign, malignant and unspecified (incl cysts and polyps)	meningioma benign	4	1688	5375	345032414	152.114	57.0031	405.919
injury, poisoning and procedural complications	device programming error	2	857	5377	345033245	149.751	37.3813	599.909
eye disorders	dyschromatopsia	8	3634	5371	345030468	141.419	70.632	283.148
psychiatric disorders	dependent personality disorder	4	1845	5375	345032257	139.17	52.1575	371.341
investigations	electromyogram abnormal	3	1395	5376	345032707	138.022	44.446	428.611
nervous system disorders	hyperkinesia	37	20074	5342	345014028	119.042	86.129	164.533
surgical and medical procedures	enteral nutrition	3	1678	5376	345032424	114.744	36.9576	356.251
surgical and medical procedures	deep brain stimulation	4	2310	5375	345031792	111.155	41.6671	296.527
nervous system disorders	akinesia	25	15122	5354	345018980	106.536	71.8976	157.861
product issues	product packaging difficult to open	5	3182	5374	345030920	100.886	41.9448	242.651
vascular disorders	hypertensive urgency	2	1370	5377	345032732	93.6763	23.3979	375.044
injury, poisoning and procedural complications	chillblains	2	1399	5377	345032703	91.7345	22.9134	367.262
injury, poisoning and procedural complications	intentional medical device removal by patient	4	2836	5375	345031266	90.5386	33.9443	241.491
gastrointestinal disorders	saliva discolouration	2	1418	5377	345032684	90.5053	22.6067	362.336
eye disorders	macular scar	2	1453	5377	345032649	88.3252	22.0626	353.6
musculoskeletal and connective tissue disorders	fracture pain	3	2268	5376	345031834	84.8942	27.3505	263.506
nervous system disorders	parkinsonian gait	6	4918	5373	345029184	78.3433	35.1632	174.548
nervous system disorders	on and off phenomenon	46	38228	5333	344995874	77.8428	58.2235	104.073
psychiatric disorders	hypersexuality	10	8775	5369	345025327	73.2336	39.3666	136.236
injury, poisoning and procedural complications	stoma site odour	2	1769	5377	345032333	72.5474	18.1246	290.386
vascular disorders	artery dissection	2	1811	5377	345032291	70.8649	17.7046	283.646
nervous system disorders	bradykinesia	41	37593	5338	344996509	70.4876	51.8315	95.8589
infections and infestations	stoma site infection	10	9688	5369	345024414	66.3319	35.6578	123.393
psychiatric disorders	obsessive-compulsive personality disorder	2	2012	5377	345032090	63.7854	15.9371	255.29
investigations	blood creatine phosphokinase abnormal	2	2029	5377	345032073	63.251	15.8037	253.15
injury, poisoning and procedural complications	stoma site pain	15	15308	5364	345018794	63.027	37.9602	104.647
injury, poisoning and procedural complications	stoma site erythema	21	23377	5358	345010725	57.8443	37.6758	88.8092
nervous system disorders	parkinson's disease	84	98085	5295	344936017	55.7891	44.9677	69.2146
injury, poisoning and procedural complications	stoma site discharge	24	27757	5355	345006345	55.7066	37.2983	83.2002
injury, poisoning and procedural complications	stoma site inflammation	7	8583	5372	345025519	52.381	24.9519	109.963
nervous system disorders	cerebral microangiopathy	2	2457	5377	345031645	52.2329	13.0523	209.027
psychiatric disorders	impatience	7	8622	5372	345025480	52.1441	24.8391	109.465
eye disorders	neovascular age-related macular degeneration	3	3957	5376	345030145	48.6579	15.6812	150.983
nervous system disorders	meningeal disorder	2	2658	5377	345031444	48.2829	12.0657	193.212
nervous system disorders	dyskinesia	167	244495	5212	344789607	45.1852	38.7309	52.715
neoplasms benign, malignant and unspecified (incl cysts and polyps)	ovarian cancer metastatic	3	4342	5376	345029760	44.3434	14.2913	137.59
vascular disorders	labile blood pressure	6	8911	5373	345025191	43.2373	19.4106	96.3114
product issues	product lot number issue	3	4662	5376	345029440	41.2996	13.3107	128.142
injury, poisoning and procedural complications	labelled drug-drug interaction issue	2	3237	5377	345030865	39.6465	9.90846	158.637
eye disorders	lenticular opacities	2	3328	5377	345030774	38.5624	9.63763	154.297
investigations	csf test abnormal	2	3430	5377	345030672	37.4157	9.35114	149.707
gastrointestinal disorders	saliva altered	3	5163	5376	345028939	37.292	12.0195	115.703
psychiatric disorders	impulsive behaviour	10	17822	5369	345016280	36.057	19.3859	67.0647
injury, poisoning and procedural complications	stoma site irritation	4	7271	5375	345026831	35.3135	13.2451	94.1508
blood and lymphatic system disorders	coombs positive haemolytic anaemia	2	3783	5377	345030319	33.9243	8.47888	135.732
social circumstances	living in residential institution	2	3817	5377	345030285	33.6221	8.40338	134.523
nervous system disorders	anosmia	20	40978	5359	344993124	31.42	20.2519	48.7467
eye disorders	chromatopsia	2	4179	5377	345029923	30.7096	7.67568	122.866
metabolism and nutrition disorders	vitamin b12 deficiency	16	34100	5363	345000002	30.184	18.4759	49.3115
general disorders and administration site conditions	drowning	2	4253	5377	345029849	30.1753	7.54217	120.727
product issues	device alarm issue	5	10988	5374	345023114	29.2147	12.1524	70.233
skin and subcutaneous tissue disorders	eczema asteatotic	2	4702	5377	345029400	27.2938	6.82216	109.196
product issues	embedded device	6	14429	5373	345019673	26.7019	11.9886	59.4725
skin and subcutaneous tissue disorders	miliaria	4	9635	5375	345024467	26.6489	9.99596	71.0452
infections and infestations	systemic infection	3	7783	5376	345026319	24.7381	7.97416	76.7449
general disorders and administration site conditions	therapeutic response shortened	30	78773	5349	344955329	24.5603	17.1538	35.1649
nervous system disorders	chronic inflammatory demyelinating polyradiculoneuropathy	2	5240	5377	345028862	24.4914	6.1219	97.9811
psychiatric disorders	compulsive shopping	6	16107	5373	345017995	23.92	10.7398	53.2756
surgical and medical procedures	resuscitation	4	11180	5375	345022922	22.9661	8.61479	61.2253
injury, poisoning and procedural complications	device use issue	8	22593	5371	345011509	22.7454	11.3675	45.5116
psychiatric disorders	psychiatric decompensation	3	8593	5376	345025509	22.4062	7.22262	69.5091
product issues	device occlusion	19	54578	5360	344979524	22.406	14.2791	35.1582
psychiatric disorders	delusion	30	86465	5349	344947637	22.3749	15.6275	32.0357
gastrointestinal disorders	pneumoperitoneum	3	8819	5376	345025283	21.832	7.03757	67.7274
musculoskeletal and connective tissue disorders	posture abnormal	8	23575	5371	345010527	21.7979	10.8941	43.6155
skin and subcutaneous tissue disorders	excessive granulation tissue	6	17956	5373	345016146	21.4568	9.63395	47.7886
surgical and medical procedures	medical device implantation	2	6020	5377	345028082	21.3181	5.32886	85.2828
general disorders and administration site conditions	therapeutic product effect variable	8	24999	5371	345009103	20.5562	10.2735	41.1307
investigations	pulse abnormal	4	12811	5375	345021291	20.0422	7.51815	53.4291
psychiatric disorders	hallucination, visual	33	107450	5346	344926652	19.8155	14.0717	27.9037
psychiatric disorders	hallucination	115	384641	5264	344649461	19.5751	16.2725	23.548
social circumstances	physical assault	3	10088	5376	345024014	19.0856	6.15241	59.2062
product issues	device kink	3	10299	5376	345023803	18.6946	6.02638	57.9929
musculoskeletal and connective tissue disorders	muscle rigidity	23	79356	5356	344954746	18.6668	12.3929	28.1169
nervous system disorders	demyelinating polyneuropathy	2	6881	5377	345027221	18.6506	4.6622	74.6092
nervous system disorders	seizure like phenomena	2	7007	5377	345027095	18.3152	4.57838	73.2673
nervous system disorders	dystonia	27	98084	5352	344936018	17.7414	12.1545	25.8964
nervous system disorders	psychomotor skills impaired	4	14924	5375	345019178	17.2044	6.4538	45.8631
injury, poisoning and procedural complications	device difficult to use	13	49667	5366	344984435	16.8277	9.76388	29.0019
nervous system disorders	narcolepsy	4	15272	5375	345018830	16.8123	6.30675	44.8179
psychiatric disorders	obsessive thoughts	2	7894	5377	345026208	16.2572	4.06402	65.0331
investigations	product residue present	9	35609	5370	344998493	16.2377	8.44332	31.2276
ear and labyrinth disorders	deafness unilateral	6	24111	5373	345009991	15.979	7.17473	35.5874
respiratory, thoracic and mediastinal disorders	yawning	3	12229	5376	345021873	15.7441	5.07539	48.8389
surgical and medical procedures	rehabilitation therapy	3	12305	5376	345021797	15.6468	5.04405	48.5372
nervous system disorders	language disorder	3	12427	5376	345021675	15.4932	4.99454	48.0606
injury, poisoning and procedural complications	arthropod sting	2	8547	5377	345025555	15.0151	3.75356	60.0636
injury, poisoning and procedural complications	incorrect dose administered by device	7	31029	5372	345003073	14.4883	6.90306	30.4084
psychiatric disorders	apathy	15	66734	5364	344967368	14.4555	8.708	23.9965
nervous system disorders	sudden onset of sleep	2	8939	5377	345025163	14.3566	3.58898	57.4292
nervous system disorders	hypokinesia	21	94709	5358	344939393	14.2747	9.29893	21.9131
product issues	device issue	39	176862	5340	344857240	14.2406	10.3923	19.5139
nervous system disorders	chorea	2	9071	5377	345025031	14.1477	3.53676	56.5933
injury, poisoning and procedural complications	labelled drug-drug interaction medication error	11	49979	5368	344984123	14.1446	7.82797	25.5584
injury, poisoning and procedural complications	unintentional medical device removal	4	18491	5375	345015611	13.8854	5.20891	37.0146
injury, poisoning and procedural complications	spinal cord injury	2	9664	5377	345024438	13.2795	3.31976	53.1201
product issues	device dislocation	21	104307	5358	344929795	12.9609	8.44308	19.8961
product issues	device delivery system issue	3	15041	5376	345019061	12.8005	4.12659	39.7068
skin and subcutaneous tissue disorders	livedo reticularis	3	15320	5376	345018782	12.5674	4.05145	38.9836
surgical and medical procedures	self-medication	3	15455	5376	345018647	12.4576	4.01606	38.643
injury, poisoning and procedural complications	accidental exposure to product by child	2	10413	5377	345023689	12.3243	3.081	49.2986
psychiatric disorders	aggression	42	221154	5337	344812948	12.2699	9.05664	16.6232
general disorders and administration site conditions	disease complication	3	16100	5376	345018002	11.9585	3.85518	37.0946
metabolism and nutrition disorders	hyperphagia	4	21883	5375	345012219	11.733	4.40153	31.2763
nervous system disorders	myoclonus	13	71863	5366	344962239	11.6294	6.74787	20.0425
psychiatric disorders	impulse-control disorder	2	11046	5377	345023056	11.618	2.90446	46.473
surgical and medical procedures	arthrodesis	2	11216	5377	345022886	11.4419	2.86044	45.7685
infections and infestations	gastroenteritis norovirus	2	11219	5377	345022883	11.4389	2.85968	45.7563
injury, poisoning and procedural complications	device use error	8	46094	5371	344988008	11.1479	5.57177	22.3046
psychiatric disorders	personality change	9	52393	5370	344981709	11.0355	5.73839	21.2223
psychiatric disorders	behaviour disorder	3	17570	5376	345016532	10.958	3.53265	33.9907
psychiatric disorders	libido increased	2	11984	5377	345022118	10.7087	2.67714	42.835
injury, poisoning and procedural complications	wrong technique in device usage process	9	54927	5370	344979175	10.5263	5.47363	20.243
eye disorders	papilloedema	3	19472	5376	345014630	9.88756	3.1876	30.67
nervous system disorders	dementia	19	125557	5360	344908545	9.7376	6.20596	15.279
product issues	device physical property issue	2	13237	5377	345020865	9.69495	2.42374	38.7797
psychiatric disorders	obsessive-compulsive disorder	9	62329	5370	344971773	9.27602	4.82352	17.8385
social circumstances	immobile	4	28215	5375	345005887	9.09972	3.41374	24.2563
metabolism and nutrition disorders	fluid intake reduced	4	28231	5375	345005871	9.09456	3.41181	24.2426
nervous system disorders	serotonin syndrome	14	100756	5365	344933346	8.93352	5.28704	15.095
general disorders and administration site conditions	hyperpyrexia	2	14441	5377	345019661	8.88662	2.22168	35.5461
nervous system disorders	restless legs syndrome	18	132135	5361	344901967	8.76404	5.51722	13.9216
nervous system disorders	neurological symptom	4	29757	5375	345004345	8.62814	3.23684	22.9992
psychiatric disorders	sopor	7	54936	5372	344979166	8.18272	3.89886	17.1735
respiratory, thoracic and mediastinal disorders	choking sensation	3	23566	5376	345010536	8.16974	2.63384	25.3412
injury, poisoning and procedural complications	head injury	23	186268	5356	344847834	7.95017	5.2783	11.9745
nervous system disorders	cognitive disorder	34	299633	5345	344734469	7.31857	5.22362	10.2537
cardiac disorders	atrioventricular block	5	44474	5374	344989628	7.21726	3.0026	17.3479
injury, poisoning and procedural complications	sunburn	3	27259	5376	345006843	7.06285	2.27701	21.9076
nervous system disorders	epilepsy	14	131188	5365	344902914	6.86058	4.06027	11.5922
injury, poisoning and procedural complications	procedural pain	11	103878	5368	344930224	6.80437	3.76582	12.2946
respiratory, thoracic and mediastinal disorders	hiccups	4	38907	5375	344995195	6.59883	2.47559	17.5896
nervous system disorders	unresponsive to stimuli	15	146486	5364	344887616	6.58391	3.96627	10.9291
general disorders and administration site conditions	exercise tolerance decreased	4	40023	5375	344994079	6.41481	2.40655	17.099
injury, poisoning and procedural complications	cervical vertebral fracture	2	20026	5377	345014076	6.40815	1.6021	25.6316
psychiatric disorders	listless	2	20050	5377	345014052	6.40048	1.60018	25.6009
psychiatric disorders	psychotic disorder	15	151257	5364	344882845	6.37615	3.84111	10.5842
nervous system disorders	tremor	83	848342	5296	344185760	6.35846	5.119	7.89804
psychiatric disorders	mania	8	81116	5371	344952986	6.33415	3.16591	12.673
gastrointestinal disorders	retching	10	101497	5369	344932605	6.32977	3.40365	11.7714
injury, poisoning and procedural complications	joint dislocation	9	91458	5370	344942644	6.32111	3.28702	12.1558
nervous system disorders	peripheral sensory neuropathy	4	41139	5375	344992963	6.24077	2.34126	16.6351
endocrine disorders	autoimmune thyroiditis	2	20633	5377	345013469	6.21962	1.55497	24.8775
nervous system disorders	areflexia	2	20872	5377	345013230	6.14839	1.53716	24.5926
cardiac disorders	stress cardiomyopathy	2	20925	5377	345013177	6.13282	1.53327	24.5303
skin and subcutaneous tissue disorders	decubitus ulcer	7	73534	5372	344960568	6.11284	2.91265	12.8292
surgical and medical procedures	therapy interrupted	7	74243	5372	344959859	6.05446	2.88483	12.7066
respiratory, thoracic and mediastinal disorders	upper respiratory tract inflammation	2	21310	5377	345012792	6.02201	1.50557	24.087
injury, poisoning and procedural complications	femoral neck fracture	3	32228	5376	345001874	5.97379	1.92593	18.5294
psychiatric disorders	disturbance in social behaviour	2	21538	5377	345012564	5.95826	1.48963	23.832
musculoskeletal and connective tissue disorders	periarthritis	2	21649	5377	345012453	5.92771	1.48199	23.7098
cardiac disorders	ventricular extrasystoles	8	87631	5371	344946471	5.86312	2.93049	11.7305
infections and infestations	hordeolum	2	21914	5377	345012188	5.85602	1.46407	23.4231
gastrointestinal disorders	mouth swelling	2	22022	5377	345012080	5.8273	1.45689	23.3082
injury, poisoning and procedural complications	extra dose administered	6	66127	5373	344967975	5.82552	2.61587	12.9733
nervous system disorders	balance disorder	48	559808	5331	344474294	5.54052	4.16995	7.36156
psychiatric disorders	sleep disorder	35	409738	5344	344624364	5.5086	3.95078	7.68068
investigations	general physical condition abnormal	3	35367	5376	344998735	5.44354	1.75498	16.8846
general disorders and administration site conditions	feeling drunk	3	35426	5376	344998676	5.43447	1.75206	16.8564
infections and infestations	coronavirus infection	2	23702	5377	345010400	5.41424	1.35363	21.6559
general disorders and administration site conditions	gait inability	25	298740	5354	344735362	5.38833	3.63753	7.98181
respiratory, thoracic and mediastinal disorders	dry throat	4	48149	5375	344985953	5.33207	2.00037	14.2128
injury, poisoning and procedural complications	pelvic fracture	5	62422	5374	344971680	5.14183	2.13919	12.3591
nervous system disorders	polyneuropathy	6	75282	5373	344958820	5.11694	2.29771	11.3953
psychiatric disorders	restlessness	16	201866	5363	344832236	5.09632	3.1198	8.32505
general disorders and administration site conditions	gait disturbance	92	1177220	5287	343856882	5.08275	4.136	6.24621
infections and infestations	wound infection staphylococcal	2	25498	5377	345008604	5.03285	1.25828	20.1303
general disorders and administration site conditions	hernia	8	102204	5371	344931898	5.0269	2.51254	10.0574
injury, poisoning and procedural complications	fall	157	2124531	5222	342909571	4.85265	4.14027	5.68761
injury, poisoning and procedural complications	upper limb fracture	9	119992	5370	344914110	4.81756	2.50518	9.26434
psychiatric disorders	confusional state	74	1008088	5305	344026014	4.76035	3.78439	5.98801
renal and urinary disorders	nocturia	7	94858	5372	344939244	4.73839	2.25777	9.94448
injury, poisoning and procedural complications	prescribed underdose	8	108652	5371	344925450	4.72849	2.3634	9.46037
respiratory, thoracic and mediastinal disorders	dysphonia	23	314312	5356	344719790	4.70969	3.1269	7.09367
psychiatric disorders	nightmare	11	151263	5368	344882839	4.67217	2.5858	8.44195
general disorders and administration site conditions	screaming	2	27658	5377	345006444	4.63977	1.16001	18.558
nervous system disorders	partial seizures	2	27741	5377	345006361	4.62589	1.15654	18.5025
general disorders and administration site conditions	energy increased	2	27892	5377	345006210	4.60084	1.15028	18.4023
nervous system disorders	hypoxic-ischaemic encephalopathy	2	28170	5377	345005932	4.55543	1.13892	18.2207
infections and infestations	clostridial infection	2	28232	5377	345005870	4.54543	1.13642	18.1807
surgical and medical procedures	spinal fusion surgery	2	28308	5377	345005794	4.53322	1.13337	18.1318
musculoskeletal and connective tissue disorders	mobility decreased	40	569450	5339	344464652	4.53199	3.32041	6.18566
surgical and medical procedures	spinal operation	3	42581	5376	344991521	4.52121	1.45764	14.0236
respiratory, thoracic and mediastinal disorders	pharyngeal swelling	2	28626	5377	345005476	4.48286	1.12078	17.9304
psychiatric disorders	disorientation	16	234090	5363	344800012	4.39437	2.6901	7.17836
nervous system disorders	dysstasia	11	160929	5368	344873173	4.39142	2.43042	7.93466
nervous system disorders	psychomotor hyperactivity	5	74330	5374	344959772	4.31794	1.79643	10.3787
injury, poisoning and procedural complications	lumbar vertebral fracture	2	29812	5377	345004290	4.30451	1.07619	17.217
nervous system disorders	speech disorder	19	284286	5360	344749816	4.2987	2.7397	6.74485
psychiatric disorders	agitation	25	376938	5354	344657164	4.26952	2.88226	6.32448
psychiatric disorders	nervousness	18	275700	5361	344758402	4.1986	2.64319	6.66932
nervous system disorders	dysgraphia	2	31211	5377	345002891	4.11154	1.02795	16.4451
general disorders and administration site conditions	drug interaction	63	997933	5316	344036169	4.08562	3.18697	5.23768
musculoskeletal and connective tissue disorders	trismus	2	31929	5377	345002173	4.01908	1.00483	16.0753
infections and infestations	gastrointestinal infection	3	49055	5376	344985047	3.92445	1.26525	12.1726
product issues	device failure	10	166809	5369	344867293	3.8507	2.07063	7.16104
nervous system disorders	head discomfort	5	84957	5374	344949145	3.77771	1.57168	9.08014
respiratory, thoracic and mediastinal disorders	choking	5	85973	5374	344948129	3.73305	1.5531	8.9728
injury, poisoning and procedural complications	tendon rupture	4	68851	5375	344965251	3.72861	1.39884	9.93862
nervous system disorders	dizziness postural	3	51960	5376	344982142	3.70501	1.1945	11.4919
psychiatric disorders	abnormal behaviour	11	190824	5368	344843278	3.70313	2.0495	6.691
psychiatric disorders	suicide attempt	15	263720	5364	344770382	3.65586	2.20238	6.06857
injury, poisoning and procedural complications	hip fracture	10	175729	5369	344858373	3.65514	1.96547	6.79737
social circumstances	impaired driving ability	3	53117	5376	344980985	3.6243	1.16848	11.2415
gastrointestinal disorders	salivary hypersecretion	3	53432	5376	344980670	3.60293	1.16159	11.1752
nervous system disorders	depressed level of consciousness	15	267881	5364	344766221	3.59903	2.16815	5.97423
nervous system disorders	somnolence	58	1045883	5321	343988219	3.58505	2.76767	4.64383
musculoskeletal and connective tissue disorders	muscle twitching	6	112062	5373	344922040	3.43714	1.54343	7.65435
respiratory, thoracic and mediastinal disorders	throat irritation	10	188235	5369	344845867	3.41217	1.83483	6.34552
respiratory, thoracic and mediastinal disorders	sputum discoloured	6	112898	5373	344921204	3.41168	1.53199	7.59765
nervous system disorders	ageusia	5	97605	5374	344936497	3.28806	1.36797	7.90318
psychiatric disorders	mental disorder	12	235038	5367	344799064	3.28003	1.86154	5.77941
injury, poisoning and procedural complications	femur fracture	11	219619	5368	344814483	3.21733	1.78063	5.81322
vascular disorders	peripheral coldness	4	81424	5375	344952678	3.15274	1.1828	8.40361
metabolism and nutrition disorders	lactic acidosis	6	125989	5373	344908113	3.05707	1.37276	6.80793
injury, poisoning and procedural complications	product dispensing error	4	86412	5375	344947690	2.97071	1.11451	7.9184
eye disorders	diplopia	7	151790	5372	344882312	2.96067	1.41073	6.2135
renal and urinary disorders	dysuria	11	247657	5368	344786445	2.85286	1.57892	5.15466
gastrointestinal disorders	constipation	59	1336208	5320	343697894	2.85262	2.20703	3.68704
respiratory, thoracic and mediastinal disorders	pneumothorax	5	113253	5374	344920849	2.83362	1.17891	6.81088
nervous system disorders	extrapyramidal disorder	5	113602	5374	344920500	2.82491	1.17529	6.78995
injury, poisoning and procedural complications	product storage error	5	116414	5374	344917688	2.75666	1.14689	6.62588
psychiatric disorders	delirium	9	213030	5370	344821072	2.71282	1.41071	5.2168
infections and infestations	staphylococcal infection	10	243382	5369	344790720	2.6386	1.41886	4.90691
ear and labyrinth disorders	vertigo	13	327173	5366	344706929	2.5525	1.48112	4.39887
general disorders and administration site conditions	general physical health deterioration	34	862183	5345	344171919	2.53926	1.81242	3.55759
renal and urinary disorders	pollakiuria	9	234944	5370	344799158	2.45963	1.27905	4.7299
investigations	blood sodium decreased	5	133208	5374	344900894	2.409	1.00225	5.79024
musculoskeletal and connective tissue disorders	musculoskeletal stiffness	26	712935	5353	344321167	2.34579	1.59568	3.44854
nervous system disorders	dysarthria	8	225771	5371	344808331	2.27481	1.13701	4.55119
gastrointestinal disorders	dry mouth	15	429035	5364	344605067	2.24611	1.35312	3.72843
general disorders and administration site conditions	therapeutic product effect incomplete	20	574762	5359	344459340	2.23664	1.44178	3.4697
general disorders and administration site conditions	feeling abnormal	37	1085028	5342	343949074	2.19559	1.58901	3.03373
psychiatric disorders	anxiety	59	1863948	5320	343170154	2.04181	1.57973	2.63906
investigations	weight decreased	55	1767845	5324	343266257	2.00591	1.53794	2.61627
eye disorders	visual impairment	17	545853	5362	344488249	2.00088	1.24291	3.22108
general disorders and administration site conditions	unevaluable event	11	366811	5368	344667291	1.92548	1.06566	3.47901
injury, poisoning and procedural complications	inappropriate schedule of product administration	23	808830	5356	344225272	1.82756	1.21338	2.75262
injury, poisoning and procedural complications	product dose omission issue	39	1376682	5340	343657420	1.82312	1.33049	2.49815
general disorders and administration site conditions	condition aggravated	47	1752637	5332	343281465	1.7265	1.29555	2.30079
nervous system disorders	dizziness	55	2423259	5324	342610843	1.46058	1.11984	1.90501
psychiatric disorders	depression	33	1463429	5346	343570673	1.4492	1.02918	2.04064
general disorders and administration site conditions	drug ineffective	104	4877992	5275	340156110	1.37483	1.1323	1.66931

## Sheet: Table_S7
Table S7 AE signals (PT level) detected for amfetamine
SOC	PT	n11	n21	n12	n22	ROR	ROR95CIL	ROR95CIU
congenital, familial and genetic disorders	sotos' syndrome	4	8	274158	344765311	628.771	189.334	2088.13
investigations	barbiturates	4	15	274158	344765304	335.345	111.297	1010.42
surgical and medical procedures	pyloromyotomy	2	8	274160	344765311	314.383	66.7592	1480.5
reproductive system and breast disorders	varicose veins vaginal	10	95	274152	344765224	132.376	68.9942	253.983
investigations	amphetamines	4	42	274158	344765277	119.766	42.9453	334.004
investigations	amphetamines negative	7	77	274155	344765242	114.323	52.7345	247.842
congenital, familial and genetic disorders	cystic angiomatosis	2	29	274160	344765290	86.7264	20.6937	363.466
injury, poisoning and procedural complications	foreign body in skin or subcutaneous tissue	4	59	274158	344765260	85.2571	30.9691	234.711
investigations	thrombin-antithrombin iii complex decreased	2	30	274160	344765289	83.8355	20.0348	350.81
investigations	drug metabolising enzyme increased	4	62	274158	344765257	81.1318	29.5165	223.006
gastrointestinal disorders	gastric ischaemia	2	33	274160	344765286	76.2141	18.2878	317.622
infections and infestations	lochial infection	2	36	274160	344765283	69.863	16.8209	290.164
investigations	haemoglobin distribution width decreased	2	37	274160	344765282	67.9748	16.3829	282.036
nervous system disorders	post-traumatic neuralgia	2	38	274160	344765281	66.186	15.9671	274.351
surgical and medical procedures	promotion of peripheral circulation	2	38	274160	344765281	66.186	15.9671	274.351
investigations	angiogram cerebral	3	58	274159	344765261	65.0451	20.3803	207.595
nervous system disorders	sydenham's chorea	50	972	274112	344764347	64.6991	48.6911	85.9699
surgical and medical procedures	involuntary commitment	4	78	274158	344765241	64.4893	23.6102	176.147
product issues	adulterated product	13	261	274149	344765058	62.6382	35.8873	109.33
surgical and medical procedures	duodenal switch	3	62	274159	344765257	60.8486	19.1006	193.844
psychiatric disorders	imperception	3	64	274159	344765255	58.9471	18.5192	187.63
social circumstances	fight in school	7	153	274155	344765166	57.5352	26.9726	122.728
investigations	upper respiratory tract endoscopy	3	67	274159	344765252	56.3077	17.7106	179.02
investigations	colposcopy	9	215	274153	344765104	52.6422	27.0217	102.555
psychiatric disorders	mixed delusion	9	217	274153	344765102	52.1571	26.776	101.597
investigations	blood pressure normal	6	151	274156	344765168	49.9689	22.0979	112.992
infections and infestations	myocarditis bacterial	3	76	274159	344765243	49.6396	15.6592	157.358
psychiatric disorders	change in sustained attention	30	765	274132	344764554	49.32	34.2441	71.0329
vascular disorders	foreign body embolism	2	51	274160	344765268	49.315	12.0057	202.568
social circumstances	maternal use of illicit drugs	7	182	274155	344765137	48.3675	22.7348	102.9
congenital, familial and genetic disorders	gallbladder agenesis	2	55	274160	344765264	45.7285	11.1542	187.472
investigations	very low density lipoprotein decreased	4	111	274158	344765208	45.3168	16.7127	122.877
social circumstances	truancy	2	56	274160	344765263	44.9119	10.9598	184.043
psychiatric disorders	oppositional defiant disorder	76	2264	274086	344763055	42.2251	33.5963	53.0702
investigations	plasminogen activator inhibitor increased	2	60	274160	344765259	41.9178	10.2458	171.495
vascular disorders	prehypertension	19	583	274143	344764736	40.9855	25.9528	64.7257
injury, poisoning and procedural complications	abdomen crushing	6	185	274156	344765134	40.7854	18.0885	91.9617
congenital, familial and genetic disorders	cyp2c19 polymorphism	2	62	274160	344765257	40.5656	9.92254	165.841
immune system disorders	selective polysaccharide antibody deficiency	3	94	274159	344765225	40.1342	12.714	126.692
investigations	cd4 lymphocyte percentage decreased	7	220	274155	344765099	40.0131	18.8534	84.9209
congenital, familial and genetic disorders	alport's syndrome	2	64	274160	344765255	39.2979	9.61908	160.548
surgical and medical procedures	tissue expansion procedure	7	227	274155	344765092	38.7792	18.2786	82.2728
musculoskeletal and connective tissue disorders	interspinous osteoarthritis	2	66	274160	344765253	38.1071	9.33362	155.582
psychiatric disorders	decreased eye contact	57	1918	274105	344763401	37.3792	28.7216	48.6465
gastrointestinal disorders	tongue thrust	4	137	274158	344765182	36.7166	13.5857	99.2298
general disorders and administration site conditions	infusion site hypoaesthesia	9	310	274153	344765009	36.5099	18.8182	70.8344
investigations	blood insulin	2	70	274160	344765249	35.9295	8.81069	146.519
injury, poisoning and procedural complications	graft delamination	2	72	274160	344765247	34.9315	8.57059	142.371
investigations	amphetamines positive	55	1982	274107	344763337	34.9028	26.6986	45.628
congenital, familial and genetic disorders	acrocephalosyndactyly	2	73	274160	344765246	34.453	8.45539	140.385
respiratory, thoracic and mediastinal disorders	oropharyngeal scar	3	112	274159	344765207	33.684	10.7012	106.027
investigations	urine amphetamine positive	30	1152	274132	344764167	32.7515	22.793	47.0609
investigations	osmolar gap	3	116	274159	344765203	32.5225	10.3375	102.318
psychiatric disorders	sleep sex	5	195	274157	344765124	32.2448	13.2718	78.3408
surgical and medical procedures	turbinectomy	6	236	274156	344765083	31.9716	14.2188	71.8896
nervous system disorders	thoracic radiculopathy	3	120	274159	344765199	31.4384	9.99776	98.8597
injury, poisoning and procedural complications	exposure to contaminated device	16	656	274146	344764663	30.6731	18.6796	50.3671
congenital, familial and genetic disorders	congenital tricuspid valve stenosis	9	369	274153	344764950	30.6723	15.833	59.4195
renal and urinary disorders	renal vein compression	3	124	274159	344765195	30.4243	9.67961	95.6276
nervous system disorders	shift work disorder	2	83	274160	344765236	30.302	7.45348	123.192
product issues	product tampering	78	3391	274084	344761928	28.9336	23.1156	36.2159
social circumstances	child neglect	8	349	274154	344764970	28.8266	14.3024	58.1002
injury, poisoning and procedural complications	spinal shock	8	352	274154	344764967	28.5809	14.1814	57.6012
infections and infestations	arteritis infective	6	265	274156	344765054	28.4728	12.6767	63.9521
congenital, familial and genetic disorders	congenital central hypoventilation syndrome	2	92	274160	344765227	27.3377	6.7352	110.962
psychiatric disorders	postpartum anxiety	2	93	274160	344765226	27.0437	6.66385	109.751
injury, poisoning and procedural complications	urethral stricture postoperative	2	94	274160	344765225	26.756	6.59399	108.566
vascular disorders	carotidynia	15	736	274147	344764583	25.6302	15.3722	42.7337
investigations	heart rate variability increased	2	99	274160	344765220	25.4047	6.26558	103.007
nervous system disorders	intracranial artery dissection	2	101	274160	344765218	24.9016	6.14319	100.94
social circumstances	substance use	96	4921	274066	344760398	24.5403	20.0514	30.0342
respiratory, thoracic and mediastinal disorders	platypnoea	4	207	274158	344765112	24.3003	9.03458	65.3606
psychiatric disorders	excessive masturbation	19	985	274143	344764334	24.2584	15.4063	38.1967
product issues	manufacturing issue	21	1097	274141	344764222	24.0747	15.6327	37.0756
reproductive system and breast disorders	nipple inflammation	5	264	274157	344765055	23.8172	9.83157	57.6975
respiratory, thoracic and mediastinal disorders	asthma exercise induced	57	3036	274105	344762283	23.6143	18.1704	30.6893
respiratory, thoracic and mediastinal disorders	lupus pleurisy	5	267	274157	344765052	23.5496	9.722	57.044
injury, poisoning and procedural complications	wrong dosage form	2	109	274160	344765210	23.074	5.698	93.438
nervous system disorders	cataplexy	301	16816	273861	344748503	22.5328	20.1043	25.2548
respiratory, thoracic and mediastinal disorders	pharyngeal dyskinesia	5	284	274157	344765035	22.1399	9.1445	53.6033
nervous system disorders	sleep paralysis	115	6607	274047	344758712	21.897	18.2097	26.3308
investigations	heavy metal increased	5	294	274157	344765025	21.3868	8.83576	51.7666
injury, poisoning and procedural complications	second degree chemical burn of skin	2	119	274160	344765200	21.135	5.22471	85.4954
social circumstances	educational problem	69	4114	274093	344761205	21.0962	16.6288	26.7638
psychiatric disorders	hypnagogic hallucination	31	1857	274131	344763462	20.9949	14.7214	29.9416
respiratory, thoracic and mediastinal disorders	nasal valve collapse	6	361	274156	344764958	20.9011	9.32785	46.8336
social circumstances	victim of abuse	32	1935	274130	344763384	20.7986	14.666	29.4956
infections and infestations	abdominal hernia infection	3	183	274159	344765136	20.6154	6.58758	64.5143
investigations	blood cannabinoids increased	2	122	274160	344765197	20.6153	5.09768	83.3694
nervous system disorders	basilar migraine	12	733	274150	344764586	20.5879	11.638	36.4205
investigations	scan with contrast abnormal	2	123	274160	344765196	20.4477	5.0567	82.684
musculoskeletal and connective tissue disorders	infantile back arching	3	186	274159	344765133	20.2829	6.48229	63.4643
social circumstances	victim of spousal abuse	8	501	274154	344764818	20.0808	9.98694	40.3765
gastrointestinal disorders	oesophageal compression	4	251	274158	344765068	20.0405	7.4631	53.8144
general disorders and administration site conditions	visceral oedema	4	251	274158	344765068	20.0405	7.4631	53.8144
infections and infestations	jc virus granule cell neuronopathy	4	255	274158	344765064	19.7261	7.34692	52.9638
reproductive system and breast disorders	pelvic congestion	6	388	274156	344764931	19.4467	8.68273	43.5545
investigations	ph body fluid decreased	6	388	274156	344764931	19.4467	8.68273	43.5545
musculoskeletal and connective tissue disorders	growth accelerated	8	519	274154	344764800	19.3843	9.6424	38.9688
blood and lymphatic system disorders	coagulation disorder neonatal	3	195	274159	344765124	19.3467	6.18569	60.5099
psychiatric disorders	sleep-related eating disorder	100	6543	274062	344758776	19.226	15.7799	23.4247
psychiatric disorders	nail picking	3	197	274159	344765122	19.1503	6.12343	59.8904
psychiatric disorders	school refusal	9	593	274153	344764726	19.0861	9.88164	36.8643
investigations	nontherapeutic agent urine positive	4	264	274158	344765055	19.0537	7.0983	51.1449
cardiac disorders	coronary artery dissection	43	2861	274119	344762458	18.903	13.9875	25.546
congenital, familial and genetic disorders	methylenetetrahydrofolate reductase gene mutation	6	400	274156	344764919	18.8633	8.4238	42.2401
general disorders and administration site conditions	pre-existing condition improved	1162	78104	273000	344687215	18.7843	17.725	19.9069
social circumstances	crime	14	943	274148	344764376	18.6704	11.0146	31.6475
neoplasms benign, malignant and unspecified (incl cysts and polyps)	lip and/or oral cavity cancer stage iv	2	135	274160	344765184	18.6301	4.61179	75.2595
congenital, familial and genetic disorders	choanal atresia	5	338	274157	344764981	18.6027	7.69294	44.9844
injury, poisoning and procedural complications	adverse event following immunisation	8	543	274154	344764776	18.5276	9.21838	37.2377
social circumstances	victim of sexual abuse	42	2855	274120	344762464	18.5022	13.6428	25.0923
cardiac disorders	cardiac steatosis	15	1032	274147	344764287	18.2789	10.9792	30.432
social circumstances	physical abuse	11	759	274151	344764560	18.2257	10.0502	33.0517
psychiatric disorders	attention deficit hyperactivity disorder	449	31058	273713	344734261	18.208	16.587	19.9874
psychiatric disorders	defiant behaviour	9	624	274153	344764695	18.1379	9.39302	35.0244
psychiatric disorders	thought insertion	5	347	274157	344764972	18.1203	7.49466	43.8103
injury, poisoning and procedural complications	lack of administration site rotation	5	351	274157	344764968	17.9138	7.40978	43.308
neoplasms benign, malignant and unspecified (incl cysts and polyps)	retinal neoplasm	2	142	274160	344765177	17.7117	4.38665	71.5136
nervous system disorders	vertebral artery dissection	14	998	274148	344764321	17.6415	10.4098	29.897
reproductive system and breast disorders	breast atrophy	13	931	274149	344764388	17.5602	10.1577	30.3573
psychiatric disorders	constricted affect	9	652	274153	344764667	17.359	8.99144	33.5135
general disorders and administration site conditions	injection site abscess sterile	3	220	274159	344765099	17.1482	5.48816	53.5811
psychiatric disorders	intermittent explosive disorder	9	662	274153	344764657	17.0968	8.85622	33.005
surgical and medical procedures	surgical stapling	2	150	274160	344765169	16.7671	4.15485	67.6645
congenital, familial and genetic disorders	digeorge's syndrome	7	528	274155	344764791	16.6721	7.90918	35.1439
surgical and medical procedures	uvulectomy	2	151	274160	344765168	16.6561	4.12758	67.2123
congenital, familial and genetic disorders	hypoplastic right heart syndrome	18	1362	274144	344763957	16.6203	10.4394	26.4606
investigations	postmortem blood drug level	4	305	274158	344765014	16.4923	6.1502	44.2258
investigations	biopsy tongue	2	155	274160	344765164	16.2262	4.02201	65.4624
psychiatric disorders	fear of crowded places	5	388	274157	344764931	16.2055	6.70715	39.1549
infections and infestations	staphylococcal mediastinitis	3	233	274159	344765086	16.1915	5.18417	50.57
neoplasms benign, malignant and unspecified (incl cysts and polyps)	non-small cell lung cancer stage iiia	3	234	274159	344765085	16.1223	5.16218	50.3523
psychiatric disorders	compulsive cheek biting	2	156	274160	344765163	16.1222	3.99646	65.0391
investigations	urogram abnormal	2	156	274160	344765163	16.1222	3.99646	65.0391
nervous system disorders	narcolepsy	192	15084	273970	344750235	16.0172	13.8913	18.4684
psychiatric disorders	tic	219	17245	273943	344748074	15.9817	13.9867	18.2612
psychiatric disorders	sleep inertia	4	320	274158	344764999	15.7193	5.86366	42.1401
psychiatric disorders	disruptive mood dysregulation disorder	4	321	274158	344764998	15.6703	5.8455	42.008
surgical and medical procedures	vaginoplasty	4	322	274158	344764997	15.6216	5.82746	41.8768
nervous system disorders	choreoathetosis	39	3165	274123	344762154	15.4976	11.3009	21.2528
neoplasms benign, malignant and unspecified (incl cysts and polyps)	mucoepidermoid carcinoma of salivary gland	4	325	274158	344764994	15.4774	5.77399	41.4879
reproductive system and breast disorders	penile discomfort	2	164	274160	344765155	15.3358	3.80314	61.8398
social circumstances	legal problem	35	2874	274127	344762445	15.3161	10.9745	21.3754
reproductive system and breast disorders	female sexual dysfunction	7	575	274155	344764744	15.3094	7.26558	32.2584
infections and infestations	bartonellosis	5	413	274157	344764906	15.2245	6.30328	36.7723
surgical and medical procedures	pelvic floor repair	4	331	274158	344764988	15.1969	5.66994	40.7314
surgical and medical procedures	empyema drainage	5	415	274157	344764904	15.1512	6.27307	36.5941
reproductive system and breast disorders	penile vein thrombosis	2	166	274160	344765153	15.151	3.7577	61.0886
psychiatric disorders	pyromania	5	419	274157	344764900	15.0065	6.21349	36.243
psychiatric disorders	dermatillomania	33	2798	274129	344762521	14.8331	10.5238	20.9069
psychiatric disorders	alcoholic hangover	2	171	274160	344765148	14.708	3.64871	59.288
psychiatric disorders	sleep attacks	37	3168	274125	344762151	14.6888	10.6224	20.3119
investigations	anti a antibody positive	3	258	274159	344765061	14.6225	4.68511	45.6378
psychiatric disorders	abnormal sleep-related event	100	8615	274062	344756704	14.6019	11.9889	17.7844
neoplasms benign, malignant and unspecified (incl cysts and polyps)	testicular malignant teratoma	3	259	274159	344765060	14.5661	4.66714	45.4604
respiratory, thoracic and mediastinal disorders	nasal septum ulceration	4	347	274158	344764972	14.4962	5.40997	38.8428
psychiatric disorders	loss of dreaming	7	609	274155	344764710	14.4546	6.86167	30.4498
surgical and medical procedures	urinary control neurostimulator implantation	2	174	274160	344765145	14.4544	3.5863	58.2576
product issues	product substitution issue	1448	127305	272714	344638014	14.374	13.6466	15.1403
reproductive system and breast disorders	premenstrual dysphoric disorder	9	788	274153	344764531	14.363	7.44537	27.708
psychiatric disorders	paramnesia	3	263	274159	344765056	14.3445	4.59661	44.7646
congenital, familial and genetic disorders	eyelid ptosis congenital	7	615	274155	344764704	14.3136	6.79501	30.1515
psychiatric disorders	parasomnia	53	4686	274109	344760633	14.2255	10.8511	18.6493
metabolism and nutrition disorders	multi-vitamin deficiency	5	445	274157	344764874	14.1297	5.85223	34.115
cardiac disorders	postural orthostatic tachycardia syndrome	74	6752	274088	344758567	13.7856	10.9627	17.3353
surgical and medical procedures	muscle flap operation	6	549	274156	344764770	13.7437	6.1475	30.7263
skin and subcutaneous tissue disorders	purpura fulminans	8	736	274154	344764583	13.6691	6.81011	27.4364
psychiatric disorders	breath holding	15	1401	274147	344763918	13.4645	8.09522	22.3952
gastrointestinal disorders	hiatus hernia strangulated	4	374	274158	344764945	13.4496	5.02145	36.024
respiratory, thoracic and mediastinal disorders	tonsillolith	5	471	274157	344764848	13.3497	5.53068	32.2231
social circumstances	victim of chemical submission	5	472	274157	344764847	13.3215	5.51901	32.1545
infections and infestations	mycotoxicosis	2	192	274160	344765127	13.0993	3.2525	52.7568
surgical and medical procedures	pain management	12	1155	274150	344764164	13.0657	7.39826	23.0747
psychiatric disorders	binge eating	46	4457	274116	344760862	12.9807	9.70817	17.3564
immune system disorders	selective igg subclass deficiency	5	487	274157	344764832	12.9111	5.34978	31.1597
injury, poisoning and procedural complications	central nervous system injury	4	394	274158	344764925	12.7669	4.76781	34.1863
surgical and medical procedures	cautery to nose	2	197	274160	344765122	12.7668	3.17053	51.4084
eye disorders	glaucomatous optic disc atrophy	2	197	274160	344765122	12.7668	3.17053	51.4084
general disorders and administration site conditions	vaccination site rash	2	199	274160	344765120	12.6385	3.13889	50.8882
neoplasms benign, malignant and unspecified (incl cysts and polyps)	haemangioma of skin	30	2987	274132	344762332	12.6312	8.81554	18.0985
investigations	barium swallow abnormal	2	200	274160	344765119	12.5753	3.1233	50.632
injury, poisoning and procedural complications	contrast media toxicity	4	401	274158	344764918	12.544	4.68499	33.5867
surgical and medical procedures	nasal septal operation	24	2411	274138	344762908	12.5189	8.37416	18.715
psychiatric disorders	compulsions	39	3927	274123	344761392	12.4904	9.11146	17.1224
nervous system disorders	multiple sclerosis pseudo relapse	4	405	274158	344764914	12.4202	4.63894	33.2533
injury, poisoning and procedural complications	lumbosacral plexus injury	2	203	274160	344765116	12.3895	3.07746	49.8786
surgical and medical procedures	uvulopalatopharyngoplasty	2	203	274160	344765116	12.3895	3.07746	49.8786
ear and labyrinth disorders	tympanic membrane scarring	3	305	274159	344765014	12.3692	3.96714	38.5662
psychiatric disorders	perinatal depression	35	3596	274127	344761723	12.241	8.77457	17.0767
general disorders and administration site conditions	catheter site hypersensitivity	7	722	274155	344764597	12.1923	5.79159	25.6671
gastrointestinal disorders	anogenital dysplasia	8	828	274154	344764491	12.1503	6.05595	24.3777
psychiatric disorders	impaired reasoning	22	2281	274140	344763038	12.1296	7.97049	18.4589
investigations	ecg signs of ventricular hypertrophy	2	208	274160	344765111	12.0917	3.00397	48.6717
social circumstances	victim of crime	34	3538	274128	344761781	12.0861	8.62175	16.9425
social circumstances	sexual abuse	22	2290	274140	344763029	12.0819	7.93923	18.3862
general disorders and administration site conditions	therapeutic product effect prolonged	33	3454	274129	344761865	12.0159	8.52831	16.9297
congenital, familial and genetic disorders	ehlers-danlos syndrome	25	2630	274137	344762689	11.9546	8.06266	17.7254
social circumstances	parent-child problem	5	527	274157	344764792	11.9312	4.94541	28.7848
social circumstances	job dissatisfaction	17	1810	274145	344763509	11.8117	7.32634	19.043
congenital, familial and genetic disorders	macrognathia	2	213	274160	344765106	11.8078	2.93391	47.5218
infections and infestations	incision site cellulitis	10	1068	274152	344764251	11.775	6.31712	21.9483
nervous system disorders	thoracic outlet syndrome	25	2674	274137	344762645	11.7579	7.93023	17.4332
injury, poisoning and procedural complications	bite	41	4406	274121	344760913	11.7035	8.60499	15.9177
surgical and medical procedures	colporrhaphy	3	326	274159	344764993	11.5724	3.71292	36.069
psychiatric disorders	exhibitionism	3	327	274159	344764992	11.537	3.70162	35.9581
gastrointestinal disorders	pelvic floor dysfunction	8	876	274154	344764443	11.4845	5.72516	23.0377
congenital, familial and genetic disorders	arrhythmogenic right ventricular dysplasia	2	219	274160	344765100	11.4843	2.85403	46.2116
psychiatric disorders	suspected suicide attempt	5	549	274157	344764770	11.4531	4.74802	27.6268
general disorders and administration site conditions	feeling of relaxation	31	3408	274131	344761911	11.4399	8.03226	16.2933
investigations	progesterone decreased	13	1433	274149	344763886	11.4086	6.60805	19.6966
renal and urinary disorders	eosinophilic cystitis	4	441	274158	344764878	11.4063	4.26193	30.5268
infections and infestations	implant site cellulitis	5	553	274157	344764766	11.3702	4.71381	27.4262
investigations	tri-iodothyronine abnormal	4	443	274158	344764876	11.3548	4.24277	30.3884
reproductive system and breast disorders	male genital atrophy	2	225	274160	344765094	11.1781	2.77839	44.9717
congenital, familial and genetic disorders	pseudocholinesterase deficiency	3	338	274159	344764981	11.1616	3.58175	34.782
psychiatric disorders	antisocial behaviour	47	5307	274115	344760012	11.1387	8.35816	14.8441
general disorders and administration site conditions	application site induration	4	454	274158	344764865	11.0797	4.14041	29.6489
injury, poisoning and procedural complications	traumatic liver injury	12	1365	274150	344763954	11.0556	6.26288	19.516
psychiatric disorders	negativism	29	3299	274133	344762020	11.0554	7.67017	15.9346
surgical and medical procedures	central nervous system stimulation	5	569	274157	344764750	11.0505	4.58177	26.652
congenital, familial and genetic disorders	familial cold autoinflammatory syndrome	2	228	274160	344765091	11.031	2.74206	44.3764
investigations	vitamin b6 increased	8	929	274154	344764390	10.8293	5.39951	21.7195
psychiatric disorders	somnambulism	388	45201	273774	344720118	10.8083	9.77977	11.945
reproductive system and breast disorders	testicular retraction	2	233	274160	344765086	10.7943	2.68356	43.4185
investigations	urine cannabinoids increased	2	233	274160	344765086	10.7943	2.68356	43.4185
vascular disorders	erythromelalgia	17	1983	274145	344763336	10.7812	6.68847	17.3783
investigations	vitamin d abnormal	20	2335	274142	344762984	10.7718	6.93633	16.7281
nervous system disorders	seizure like phenomena	59	6950	274103	344758369	10.6775	8.26357	13.7965
investigations	electroencephalogram	2	236	274160	344765083	10.6571	2.64965	42.8633
investigations	blood pressure orthostatic	12	1420	274150	344763899	10.6274	6.02088	18.7583
product issues	product measured potency issue	22	2607	274140	344762712	10.6128	6.97554	16.1466
general disorders and administration site conditions	hangover	151	18207	274011	344747112	10.4345	8.88985	12.2475
reproductive system and breast disorders	uterine scar	3	364	274159	344764955	10.3643	3.3271	32.286
product issues	manufacturing materials issue	8	975	274154	344764344	10.3184	5.14548	20.6919
psychiatric disorders	adjustment disorder with anxiety	6	732	274156	344764587	10.3078	4.61564	23.0196
investigations	foetal heart rate increased	2	245	274160	344765074	10.2656	2.55286	41.2799
psychiatric disorders	kleptomania	3	368	274159	344764951	10.2517	3.29111	31.9335
psychiatric disorders	bipolar ii disorder	26	3193	274136	344762126	10.2407	6.96152	15.0644
blood and lymphatic system disorders	benign ethnic neutropenia	2	246	274160	344765073	10.2238	2.54254	41.1111
psychiatric disorders	obsessive rumination	3	370	274159	344764949	10.1962	3.2734	31.7601
neoplasms benign, malignant and unspecified (incl cysts and polyps)	squamous cell carcinoma of the cervix	10	1239	274152	344764080	10.1498	5.44743	18.9115
eye disorders	borderline glaucoma	11	1366	274151	344763953	10.1268	5.59482	18.33
injury, poisoning and procedural complications	exposure to fungus	17	2120	274145	344763199	10.0845	6.25706	16.2531
investigations	histamine abnormal	2	250	274160	344765069	10.0603	2.50209	40.4497
pregnancy, puerperium and perinatal conditions	pregnancy with injectable contraceptive	5	626	274157	344764693	10.0443	4.16603	24.2167
respiratory, thoracic and mediastinal disorders	cough decreased	4	501	274158	344764818	10.0402	3.7535	26.8566
neoplasms benign, malignant and unspecified (incl cysts and polyps)	chronic lymphocytic leukaemia stage 0	2	252	274160	344765067	9.98042	2.48234	40.1269
nervous system disorders	glossopharyngeal neuralgia	2	253	274160	344765066	9.94097	2.47258	39.9675
congenital, familial and genetic disorders	tourette's disorder	32	4088	274130	344761231	9.84467	6.95231	13.9403
vascular disorders	withdrawal hypertension	7	895	274155	344764424	9.83561	4.67532	20.6915
psychiatric disorders	seasonal affective disorder	18	2309	274144	344763010	9.80371	6.16552	15.5888
social circumstances	inability to afford medication	148	19011	274014	344746308	9.79453	8.3315	11.5145
psychiatric disorders	onychophagia	10	1287	274152	344764032	9.77129	5.24475	18.2045
gastrointestinal disorders	coeliac artery stenosis	6	774	274156	344764545	9.74844	4.36595	21.7666
psychiatric disorders	impulsive behaviour	137	17695	274025	344747624	9.7405	8.23299	11.524
psychiatric disorders	sexual inhibition	2	259	274160	344765060	9.71067	2.41561	39.0366
metabolism and nutrition disorders	blood hyposmosis	2	261	274160	344765058	9.63626	2.39719	38.7359
pregnancy, puerperium and perinatal conditions	maternal death affecting foetus	2	261	274160	344765058	9.63626	2.39719	38.7359
neoplasms benign, malignant and unspecified (incl cysts and polyps)	paranasal sinus neoplasm	2	261	274160	344765058	9.63626	2.39719	38.7359
vascular disorders	microembolism	5	653	274157	344764666	9.62898	3.99435	23.2121
social circumstances	drug diversion	153	20031	274009	344745288	9.60998	8.19642	11.2673
respiratory, thoracic and mediastinal disorders	pulmonary air leakage	17	2230	274145	344763089	9.58704	5.94898	15.4499
psychiatric disorders	enuresis	183	24087	273979	344741232	9.5597	8.26535	11.0568
infections and infestations	endometritis decidual	2	264	274160	344765055	9.52676	2.3701	38.2934
infections and infestations	meningitis enterococcal	4	531	274158	344764788	9.473	3.54222	25.3337
skin and subcutaneous tissue disorders	dilated pores	2	266	274160	344765053	9.45513	2.35237	38.004
nervous system disorders	inability to crawl	3	402	274159	344764917	9.3846	3.01392	29.2213
psychiatric disorders	phobia of driving	4	537	274158	344764782	9.36715	3.50279	25.0496
psychiatric disorders	substance use disorder	390	52534	273772	344712785	9.34744	8.46056	10.3273
congenital, familial and genetic disorders	congenital nystagmus	4	539	274158	344764780	9.3324	3.48984	24.9564
injury, poisoning and procedural complications	exposure to unspecified agent	4	542	274158	344764777	9.28074	3.47059	24.8177
eye disorders	eyelid sensory disorder	4	542	274158	344764777	9.28074	3.47059	24.8177
hepatobiliary disorders	hepatitis chronic active	7	949	274155	344764370	9.27594	4.41001	19.5109
surgical and medical procedures	craniectomy	3	408	274159	344764911	9.24659	2.96978	28.7898
congenital, familial and genetic disorders	genetic polymorphism	2	272	274160	344765047	9.24656	2.30074	37.1615
metabolism and nutrition disorders	mineral deficiency	9	1242	274153	344764077	9.11276	4.73021	17.5558
gastrointestinal disorders	mesenteric arteriosclerosis	2	277	274160	344765042	9.07966	2.25942	36.4873
injury, poisoning and procedural complications	exposure via ingestion	66	9171	274096	344756148	9.05183	7.1051	11.532
nervous system disorders	neuromuscular blockade	11	1529	274151	344763790	9.04726	4.99964	16.3718
infections and infestations	vulvovaginitis	18	2509	274144	344762810	9.02222	5.67485	14.3441
investigations	ph urine decreased	4	558	274158	344764761	9.01463	3.37142	24.1036
reproductive system and breast disorders	acquired hydrocele	2	279	274160	344765040	9.01457	2.2433	36.2245
congenital, familial and genetic disorders	ductus arteriosus premature closure	8	1130	274154	344764189	8.90306	4.44141	17.8467
psychiatric disorders	dissociative identity disorder	14	1990	274148	344763329	8.8473	5.23009	14.9662
product issues	product barcode issue	3	428	274159	344764891	8.81451	2.83156	27.4391
general disorders and administration site conditions	feeling drunk	246	35183	273916	344730136	8.79962	7.76209	9.97584
social circumstances	homeless	23	3296	274139	344762023	8.77585	5.82335	13.2253
surgical and medical procedures	neuroprosthesis implantation	3	433	274159	344764886	8.71272	2.79899	27.1211
psychiatric disorders	social anxiety disorder	43	6211	274119	344759108	8.7073	6.45083	11.7531
neoplasms benign, malignant and unspecified (incl cysts and polyps)	cholesteatoma	14	2023	274148	344763296	8.70298	5.14493	14.7217
psychiatric disorders	tachyphrenia	130	18850	274032	344746469	8.67622	7.30128	10.3101
psychiatric disorders	emotional poverty	41	6013	274121	344759306	8.57564	6.30763	11.6591
product issues	product formulation issue	99	14568	274063	344750751	8.5485	7.0151	10.4171
injury, poisoning and procedural complications	post concussion syndrome	24	3561	274138	344761758	8.47596	5.67339	12.663
infections and infestations	skin graft infection	2	299	274160	344765020	8.41159	2.09394	33.7902
investigations	cardiac monitoring	4	600	274158	344764719	8.3836	3.13619	22.4109
surgical and medical procedures	precancerous lesion excision	2	301	274160	344765018	8.3557	2.08009	33.5647
investigations	visual field tests abnormal	3	453	274159	344764866	8.32805	2.67587	25.9192
investigations	blood ethanol increased	10	1511	274152	344763808	8.32273	4.46882	15.5002
nervous system disorders	radial nerve compression	2	304	274160	344765015	8.27324	2.05966	33.232
metabolism and nutrition disorders	copper deficiency	4	609	274158	344764710	8.25971	3.08999	22.0786
product issues	product physical issue	281	42849	273881	344722470	8.25417	7.3401	9.28207
hepatobiliary disorders	biliary fibrosis	2	305	274160	344765014	8.24611	2.05294	33.1225
social circumstances	theft	28	4273	274134	344761046	8.24101	5.68305	11.9503
musculoskeletal and connective tissue disorders	toe walking	8	1222	274154	344764097	8.23277	4.10778	16.5
investigations	drug screen positive	187	28671	273975	344736648	8.20683	7.10729	9.47646
investigations	urine bilirubin increased	7	1092	274155	344764227	8.06123	3.83387	16.9498
injury, poisoning and procedural complications	injury corneal	21	3288	274141	344762031	8.03217	5.22977	12.3362
nervous system disorders	developmental coordination disorder	5	784	274157	344764535	8.02005	3.32879	19.3227
respiratory, thoracic and mediastinal disorders	bronchopleural fistula	23	3610	274139	344761709	8.01251	5.31748	12.0735
ear and labyrinth disorders	endolymphatic hydrops	2	314	274160	344765005	8.00976	1.99435	32.169
neoplasms benign, malignant and unspecified (incl cysts and polyps)	benign ovarian tumour	18	2827	274144	344762492	8.00733	5.03744	12.7282
reproductive system and breast disorders	pelvic cyst	9	1414	274153	344763905	8.00427	4.15601	15.4158
social circumstances	shoplifting	16	2519	274146	344762800	7.98786	4.88591	13.0592
neoplasms benign, malignant and unspecified (incl cysts and polyps)	prolactin-producing pituitary tumour	7	1104	274155	344764215	7.97361	3.7923	16.7651
reproductive system and breast disorders	testicular torsion	4	631	274158	344764688	7.97173	2.98259	21.3064
psychiatric disorders	self esteem inflated	2	316	274160	344765003	7.95906	1.98179	31.9645
investigations	staphylococcus test	12	1900	274150	344763419	7.94256	4.50252	14.0109
nervous system disorders	carotid artery dissection	10	1588	274152	344763731	7.91917	4.25256	14.7472
social circumstances	physical assault	63	10028	274099	344755291	7.90187	6.16791	10.1233
nervous system disorders	visual perseveration	2	321	274160	344764998	7.83509	1.95105	31.4644
psychiatric disorders	homicidal ideation	139	22440	274023	344742879	7.79292	6.59568	9.20749
nervous system disorders	sudden onset of sleep	55	8886	274107	344756433	7.78482	5.97179	10.1483
product issues	suspected product quality issue	19	3073	274143	344762246	7.77559	4.95269	12.2075
gastrointestinal disorders	abdominal rebound tenderness	4	648	274158	344764671	7.76259	2.90458	20.7458
psychiatric disorders	paranoid personality disorder	7	1139	274155	344764180	7.72859	3.67603	16.2488
psychiatric disorders	premature ejaculation	9	1465	274153	344763854	7.72562	4.01162	14.8781
surgical and medical procedures	salpingectomy	6	978	274156	344764341	7.71502	3.45749	17.2152
general disorders and administration site conditions	mucosal exfoliation	2	326	274160	344764993	7.71492	1.92125	30.9798
injury, poisoning and procedural complications	internal injury	19	3111	274143	344762208	7.68062	4.89228	12.0582
vascular disorders	artery dissection	11	1802	274151	344763517	7.67661	4.24356	13.887
infections and infestations	streptococcal abscess	4	658	274158	344764661	7.64462	2.86057	20.4296
injury, poisoning and procedural complications	mechanical ventilation complication	3	494	274159	344764825	7.63686	2.45455	23.7606
infections and infestations	fungal foot infection	2	330	274160	344764989	7.62141	1.89806	30.6027
surgical and medical procedures	peripheral nerve destruction	2	331	274160	344764988	7.59838	1.89235	30.5099
product issues	product counterfeit	24	4003	274138	344761316	7.54006	5.0477	11.2631
investigations	vitamin e decreased	2	334	274160	344764985	7.53013	1.87542	30.2347
investigations	blood prolactin decreased	7	1171	274155	344764148	7.51739	3.5758	15.8038
infections and infestations	penile abscess	2	336	274160	344764983	7.48531	1.86431	30.054
investigations	blood copper increased	4	674	274158	344764645	7.46315	2.79286	19.9432
surgical and medical procedures	orchidectomy	7	1181	274155	344764138	7.45374	3.54559	15.6697
psychiatric disorders	substance-induced mood disorder	3	508	274159	344764811	7.42639	2.38713	23.1036
respiratory, thoracic and mediastinal disorders	snoring	214	36291	273948	344729028	7.42035	6.48698	8.48802
social circumstances	stress at work	33	5609	274129	344759710	7.39929	5.25494	10.4187
surgical and medical procedures	limb reconstructive surgery	2	340	274160	344764979	7.39725	1.84246	29.699
nervous system disorders	periodic limb movement disorder	22	3745	274140	344761574	7.38784	4.85845	11.2341
psychiatric disorders	rapid eye movement sleep behaviour disorder	14	2384	274148	344762935	7.38512	4.36704	12.489
investigations	prenatal screening test abnormal	2	342	274160	344764977	7.35399	1.83173	29.5246
psychiatric disorders	bruxism	202	34723	273960	344730596	7.32026	6.3744	8.40648
general disorders and administration site conditions	implant site hypoaesthesia	2	344	274160	344764975	7.31123	1.82113	29.3523
infections and infestations	skin bacterial infection	21	3613	274141	344761706	7.30965	4.75992	11.2252
psychiatric disorders	bipolar disorder	437	75356	273725	344689963	7.3026	6.64673	8.02319
nervous system disorders	non-24-hour sleep-wake disorder	5	863	274157	344764456	7.28589	3.02484	17.5494
psychiatric disorders	ideas of reference	4	697	274158	344764622	7.21687	2.70096	19.2832
surgical and medical procedures	urinary bladder suspension	22	3838	274140	344761481	7.20882	4.74086	10.9615
surgical and medical procedures	muscle operation	2	349	274160	344764970	7.20649	1.79514	28.9301
gastrointestinal disorders	gingival discolouration	14	2448	274148	344762871	7.19204	4.25304	12.162
surgical and medical procedures	gastric bypass	58	10186	274104	344755133	7.16176	5.53248	9.27085
infections and infestations	pantoea agglomerans infection	2	352	274160	344764967	7.14507	1.7799	28.6825
neoplasms benign, malignant and unspecified (incl cysts and polyps)	testicular neoplasm	3	529	274159	344764790	7.13158	2.29267	22.1835
investigations	benzodiazepine drug level increased	2	355	274160	344764964	7.08469	1.76492	28.4392
surgical and medical procedures	gastric banding	6	1066	274156	344764253	7.07813	3.17271	15.7909
injury, poisoning and procedural complications	hepatic rupture	6	1066	274156	344764253	7.07813	3.17271	15.7909
vascular disorders	raynaud's phenomenon	164	29346	273998	344735973	7.03128	6.03059	8.19801
reproductive system and breast disorders	dysmenorrhoea	160	28666	274002	344736653	7.02242	6.01153	8.2033
surgical and medical procedures	drug detoxification	18	3228	274144	344762091	7.01261	4.41246	11.145
injury, poisoning and procedural complications	accidental poisoning	17	3059	274145	344762260	6.9889	4.33889	11.2574
psychiatric disorders	sleep terror	66	11965	274096	344753354	6.93804	5.44701	8.83722
reproductive system and breast disorders	adnexal torsion	10	1813	274152	344763506	6.93637	3.7257	12.9139
injury, poisoning and procedural complications	product administration interrupted	48	8710	274114	344756609	6.93114	5.21907	9.20483
psychiatric disorders	flashback	18	3275	274144	344762044	6.91197	4.34922	10.9848
psychiatric disorders	obsessive-compulsive personality disorder	11	2003	274151	344763316	6.90626	3.81841	12.4912
musculoskeletal and connective tissue disorders	neuropathic muscular atrophy	6	1093	274156	344764226	6.90328	3.09451	15.4
infections and infestations	bed bug infestation	3	547	274159	344764772	6.89691	2.21746	21.4513
injury, poisoning and procedural complications	counterfeit product administered	12	2189	274150	344763130	6.89395	3.90899	12.1583
infections and infestations	lepromatous leprosy	2	365	274160	344764954	6.89059	1.71674	27.6571
psychiatric disorders	obsessive thoughts	43	7853	274119	344757466	6.88664	5.10309	9.29355
surgical and medical procedures	anorectal operation	6	1100	274156	344764219	6.85935	3.07486	15.3018
injury, poisoning and procedural complications	radial nerve injury	3	550	274159	344764769	6.85929	2.2054	21.3339
general disorders and administration site conditions	therapeutic response changed	1156	212811	273006	344552508	6.85562	6.46979	7.26446
gastrointestinal disorders	jejunal ulcer	5	920	274157	344764399	6.83448	2.83787	16.4595
gastrointestinal disorders	palatal swelling	5	920	274157	344764399	6.83448	2.83787	16.4595
reproductive system and breast disorders	artificial menopause	3	554	274159	344764765	6.80976	2.18952	21.1794
general disorders and administration site conditions	moaning	38	7020	274124	344758299	6.80792	4.94932	9.36446
social circumstances	prescription form tampering	9	1675	274153	344763644	6.75703	3.50955	13.0095
investigations	blood growth hormone decreased	7	1306	274155	344764013	6.74032	3.2069	14.1669
neoplasms benign, malignant and unspecified (incl cysts and polyps)	osteochondroma	5	933	274157	344764386	6.73925	2.79842	16.2297
metabolism and nutrition disorders	salt craving	6	1123	274156	344764196	6.71886	3.01201	14.9877
social circumstances	imprisonment	44	8243	274118	344757076	6.71341	4.99189	9.02862
infections and infestations	oral bacterial infection	7	1315	274155	344764004	6.69419	3.185	14.0698
psychiatric disorders	trichotillomania	18	3382	274144	344761937	6.69329	4.21178	10.6369
surgical and medical procedures	wisdom teeth removal	26	4905	274136	344760414	6.66631	4.53418	9.80106
psychiatric disorders	time perception altered	12	2267	274150	344763052	6.65675	3.7747	11.7393
hepatobiliary disorders	perforation bile duct	4	758	274158	344764561	6.63609	2.48416	17.7274
eye disorders	eczema eyelids	8	1518	274154	344763801	6.62743	3.30825	13.2768
social circumstances	alcoholic	5	950	274157	344764369	6.61865	2.74846	15.9386
musculoskeletal and connective tissue disorders	acquired plagiocephaly	2	382	274160	344764937	6.58394	1.64062	26.4218
gastrointestinal disorders	allergic colitis	2	383	274160	344764936	6.56675	1.63635	26.3526
musculoskeletal and connective tissue disorders	delayed fontanelle closure	2	383	274160	344764936	6.56675	1.63635	26.3526
injury, poisoning and procedural complications	exposure via inhalation	3	576	274159	344764743	6.54967	2.10614	20.3681
psychiatric disorders	generalised anxiety disorder	73	14033	274089	344751286	6.54315	5.19861	8.23543
neoplasms benign, malignant and unspecified (incl cysts and polyps)	neurilemmoma benign	2	386	274160	344764933	6.51571	1.62368	26.147
infections and infestations	myocardiac abscess	2	387	274160	344764932	6.49887	1.6195	26.0792
social circumstances	drug abuser	1711	333352	272451	344431967	6.48876	6.1868	6.80546
immune system disorders	immunodeficiency common variable	13	2522	274149	344762797	6.48234	3.75866	11.1797
infections and infestations	coxsackie viral infection	4	777	274158	344764542	6.47382	2.42357	17.2928
general disorders and administration site conditions	hunger	269	52400	273893	344712919	6.46097	5.73112	7.28376
psychiatric disorders	distractibility	30	5857	274132	344759462	6.44173	4.49973	9.22187
surgical and medical procedures	pharyngeal operation	4	781	274158	344764538	6.44066	2.41118	17.2041
skin and subcutaneous tissue disorders	lipohypertrophy	19	3717	274143	344761602	6.4284	4.09558	10.09
psychiatric disorders	alcohol problem	5	980	274157	344764339	6.41604	2.66451	15.4496
gastrointestinal disorders	hypertrophy of tongue papillae	3	588	274159	344764731	6.416	2.06328	19.9512
psychiatric disorders	feelings of worthlessness	30	5887	274132	344759432	6.4089	4.47682	9.17483
nervous system disorders	anterograde amnesia	13	2554	274149	344762765	6.40112	3.71164	11.0394
infections and infestations	post viral fatigue syndrome	9	1772	274153	344763547	6.38715	3.31775	12.2962
neoplasms benign, malignant and unspecified (incl cysts and polyps)	dermatofibrosarcoma protuberans	2	394	274160	344764925	6.38341	1.59083	25.6143
reproductive system and breast disorders	epididymal cyst	6	1185	274156	344764134	6.36733	2.85474	14.2019
investigations	intracardiac pressure increased	2	396	274160	344764923	6.35117	1.58282	25.4845
investigations	electromyogram abnormal	7	1391	274155	344763928	6.32844	3.0113	13.2996
injury, poisoning and procedural complications	spinal cord injury lumbar	3	597	274159	344764722	6.31927	2.03227	19.6496
social circumstances	divorced	21	4180	274141	344761139	6.31811	4.11494	9.70088
congenital, familial and genetic disorders	aorta hypoplasia	8	1594	274154	344763725	6.31144	3.15079	12.6426
injury, poisoning and procedural complications	poisoning	221	44104	273941	344721215	6.30558	5.52459	7.19699
nervous system disorders	hand-eye coordination impaired	4	800	274158	344764519	6.2877	2.35406	16.7945
investigations	somatosensory evoked potentials abnormal	3	600	274159	344764719	6.28768	2.02213	19.5511
reproductive system and breast disorders	menstrual discomfort	2	400	274160	344764919	6.28766	1.56705	25.2287
surgical and medical procedures	vasectomy	3	602	274159	344764717	6.26679	2.01544	19.4859
psychiatric disorders	schizoaffective disorder bipolar type	6	1206	274156	344764113	6.25645	2.80513	13.9541
skin and subcutaneous tissue disorders	anhidrosis	6	1214	274156	344764105	6.21522	2.78668	13.862
psychiatric disorders	borderline personality disorder	33	6685	274129	344758634	6.2083	4.40982	8.74027
hepatobiliary disorders	post cholecystectomy syndrome	9	1825	274153	344763494	6.20166	3.22155	11.9385
surgical and medical procedures	liposuction	3	610	274159	344764709	6.1846	1.98908	19.2297
nervous system disorders	disturbance in attention	1275	260660	272887	344504659	6.17516	5.8438	6.5253
infections and infestations	arthritis fungal	2	408	274160	344764911	6.16437	1.53643	24.7324
respiratory, thoracic and mediastinal disorders	paranasal cyst	10	2044	274152	344763275	6.15246	3.30528	11.4522
hepatobiliary disorders	liver sarcoidosis	2	409	274160	344764910	6.1493	1.53268	24.6717
investigations	metanephrine urine increased	2	409	274160	344764910	6.1493	1.53268	24.6717
psychiatric disorders	sleep talking	58	11887	274104	344753432	6.1369	4.74127	7.94334
congenital, familial and genetic disorders	pelvic kidney	2	410	274160	344764909	6.1343	1.52896	24.6113
neoplasms benign, malignant and unspecified (incl cysts and polyps)	benign uterine neoplasm	3	620	274159	344764699	6.08485	1.95708	18.9187
reproductive system and breast disorders	testicular oedema	3	620	274159	344764699	6.08485	1.95708	18.9187
psychiatric disorders	somatic delusion	10	2070	274152	344763249	6.07518	3.26382	11.3082
psychiatric disorders	attention-seeking behaviour	4	828	274158	344764491	6.07507	2.27464	16.2252
psychiatric disorders	post-traumatic stress disorder	254	52673	273908	344712646	6.06873	5.36457	6.86533
surgical and medical procedures	therapeutic procedure	34	7046	274128	344758273	6.06873	4.33266	8.50043
investigations	biopsy lymph gland	8	1658	274154	344763661	6.06782	3.02937	12.1538
endocrine disorders	thyrotoxic crisis	18	3731	274144	344761588	6.06719	3.81824	9.64076
investigations	progesterone increased	2	415	274160	344764904	6.06039	1.5106	24.3138
infections and infestations	infective myositis	4	832	274158	344764487	6.04586	2.26373	16.147
reproductive system and breast disorders	uterine haemorrhage	93	19367	274069	344745952	6.04032	4.92681	7.40549
infections and infestations	tetanus	8	1666	274154	344763653	6.03868	3.01485	12.0954
infections and infestations	acute hiv infection	2	418	274160	344764901	6.0169	1.49979	24.1387
psychiatric disorders	libido increased	57	11929	274105	344753390	6.00983	4.63271	7.79632
investigations	drug screen false positive	38	8007	274124	344757312	5.96871	4.33968	8.20924
blood and lymphatic system disorders	splenic lesion	22	4636	274140	344760683	5.96794	3.92561	9.07282
product issues	product shape issue	9	1898	274153	344763421	5.96313	3.09784	11.4786
psychiatric disorders	disturbance in sexual arousal	13	2742	274149	344762577	5.96224	3.45748	10.2816
nervous system disorders	psychomotor hyperactivity	350	73985	273812	344691334	5.95528	5.36125	6.61513
eye disorders	eyelid erosion	3	634	274159	344764685	5.95048	1.91398	18.4998
psychiatric disorders	suspected suicide	39	8253	274123	344757066	5.9432	4.33896	8.14059
nervous system disorders	frontal lobe epilepsy	2	424	274160	344764895	5.93175	1.47864	23.796
psychiatric disorders	hostility	69	14663	274093	344750656	5.9188	4.67203	7.49828
renal and urinary disorders	hyperoxaluria	5	1064	274157	344764255	5.90951	2.45459	14.2274
endocrine disorders	polyglandular disorder	3	640	274159	344764679	5.8947	1.89609	18.3259
hepatobiliary disorders	cholestasis of pregnancy	15	3207	274147	344762112	5.88204	3.54181	9.76857
infections and infestations	rocky mountain spotted fever	5	1069	274157	344764250	5.88187	2.44313	14.1607
gastrointestinal disorders	abdominal wall disorder	10	2139	274152	344763180	5.87921	3.15869	10.9429
gastrointestinal disorders	protrusion tongue	19	4069	274143	344761250	5.87229	3.74164	9.2162
investigations	anion gap	6	1290	274156	344764029	5.84906	2.62281	13.0438
skin and subcutaneous tissue disorders	keratosis pilaris	5	1078	274157	344764241	5.83276	2.42277	14.0422
renal and urinary disorders	automatic bladder	7	1523	274155	344763796	5.77994	2.75075	12.145
infections and infestations	renal abscess	18	3920	274144	344761399	5.77466	3.63434	9.17544
metabolism and nutrition disorders	starvation	13	2836	274149	344762483	5.76462	3.34302	9.94035
skin and subcutaneous tissue disorders	eosinophilic cellulitis	3	655	274159	344764664	5.7597	1.85278	17.9051
gastrointestinal disorders	burning mouth syndrome	16	3524	274146	344761795	5.70981	3.49404	9.3307
nervous system disorders	migraine without aura	11	2438	274151	344762881	5.674	3.13801	10.2595
surgical and medical procedures	blepharoplasty	3	665	274159	344764654	5.67309	1.82499	17.6352
endocrine disorders	thyroiditis acute	3	666	274159	344764653	5.66457	1.82225	17.6086
general disorders and administration site conditions	therapeutic product effect variable	112	24895	274050	344740424	5.65937	4.70044	6.81393
infections and infestations	bacterial vaginosis	31	6893	274131	344758426	5.65601	3.97443	8.04906
respiratory, thoracic and mediastinal disorders	sleep apnoea syndrome	1133	252768	273029	344512551	5.65593	5.33466	5.99655
infections and infestations	chronic hepatitis c	11	2447	274151	344762872	5.65314	3.12649	10.2217
injury, poisoning and procedural complications	wrong dose	32	7119	274130	344758200	5.65313	3.99454	8.00039
neoplasms benign, malignant and unspecified (incl cysts and polyps)	oral papilloma	3	668	274159	344764651	5.64761	1.81681	17.5558
psychiatric disorders	anger	645	143947	273517	344621372	5.64566	5.22497	6.10023
infections and infestations	cat scratch disease	7	1567	274155	344763752	5.61765	2.67364	11.8034
infections and infestations	cellulitis gangrenous	8	1791	274154	344763528	5.61722	2.80475	11.2499
nervous system disorders	burning feet syndrome	9	2021	274153	344763298	5.60021	2.90957	10.779
psychiatric disorders	anorgasmia	38	8541	274124	344756778	5.59552	4.06854	7.6956
surgical and medical procedures	abdominoplasty	7	1574	274155	344763745	5.59266	2.66177	11.7508
psychiatric disorders	belligerence	12	2699	274150	344762620	5.59127	3.17128	9.85795
metabolism and nutrition disorders	hypovitaminosis	38	8550	274124	344756769	5.58963	4.06426	7.6875
investigations	intra-abdominal pressure increased	8	1800	274154	344763519	5.58913	2.79075	11.1935
investigations	body mass index abnormal	4	900	274158	344764419	5.58906	2.09306	14.9244
social circumstances	personal relationship issue	20	4506	274142	344760813	5.58189	3.59761	8.6606
general disorders and administration site conditions	multi-organ disorder	56	12625	274106	344752694	5.57886	4.29075	7.25367
psychiatric disorders	paranoia	417	94248	273745	344671071	5.57086	5.05958	6.13381
surgical and medical procedures	loop electrosurgical excision procedure	4	907	274158	344764412	5.54593	2.07695	14.8089
nervous system disorders	cluster headache	36	8168	274126	344757151	5.54306	3.99539	7.69026
respiratory, thoracic and mediastinal disorders	vocal cord dysfunction	21	4774	274141	344760545	5.53198	3.60342	8.49271
product issues	product taste abnormal	135	30790	274027	344734529	5.51589	4.65775	6.53213
congenital, familial and genetic disorders	congenital hepatobiliary anomaly	2	456	274160	344764863	5.51549	1.37519	22.1211
investigations	drug screen negative	23	5258	274139	344760061	5.50115	3.65231	8.2859
injury, poisoning and procedural complications	transcription medication error	10	2293	274152	344763026	5.48435	2.94683	10.2069
vascular disorders	may-thurner syndrome	3	688	274159	344764631	5.48344	1.76413	17.0442
psychiatric disorders	neuropsychiatric syndrome	3	688	274159	344764631	5.48344	1.76413	17.0442
injury, poisoning and procedural complications	heavy exposure to ultraviolet light	4	918	274158	344764401	5.47947	2.05211	14.6311
surgical and medical procedures	ligament operation	6	1383	274156	344763936	5.45573	2.44674	12.1652
renal and urinary disorders	urogenital disorder	6	1383	274156	344763936	5.45573	2.44674	12.1652
gastrointestinal disorders	jejunal stenosis	2	462	274160	344764857	5.44386	1.35738	21.8329
injury, poisoning and procedural complications	spinal cord injury cervical	8	1849	274154	344763470	5.44101	2.7169	10.8965
congenital, familial and genetic disorders	single umbilical artery	7	1624	274155	344763695	5.42048	2.57995	11.3884
surgical and medical procedures	neck surgery	40	9281	274122	344756038	5.42042	3.97324	7.39472
respiratory, thoracic and mediastinal disorders	laryngeal mass	3	696	274159	344764623	5.42041	1.7439	16.8478
musculoskeletal and connective tissue disorders	spondylolysis	22	5115	274140	344760204	5.40906	3.55832	8.22241
musculoskeletal and connective tissue disorders	femoroacetabular impingement	3	698	274159	344764621	5.40488	1.73891	16.7994
product issues	device fastener issue	4	933	274158	344764386	5.39138	2.01919	14.3954
neoplasms benign, malignant and unspecified (incl cysts and polyps)	sarcoma uterus	2	467	274160	344764852	5.38557	1.34289	21.5985
injury, poisoning and procedural complications	foreign body in reproductive tract	18	4208	274144	344761111	5.37943	3.38585	8.54684
metabolism and nutrition disorders	sodium retention	6	1403	274156	344763916	5.37796	2.41192	11.9914
nervous system disorders	repetitive speech	12	2807	274150	344762512	5.37614	3.04941	9.4782
neoplasms benign, malignant and unspecified (incl cysts and polyps)	benign neoplasm of spinal cord	3	703	274159	344764616	5.36644	1.72658	16.6796
injury, poisoning and procedural complications	product preparation error	123	28897	274039	344736422	5.3546	4.48534	6.39233
social circumstances	sexual activity increased	2	470	274160	344764849	5.3512	1.33434	21.4602
congenital, familial and genetic disorders	bicuspid aortic valve	13	3066	274149	344762253	5.33217	3.09253	9.1938
general disorders and administration site conditions	therapeutic product effect increased	66	15573	274096	344749746	5.33056	4.18563	6.78867
nervous system disorders	paresis cranial nerve	2	474	274160	344764845	5.30604	1.32312	21.2786
vascular disorders	visceral congestion	11	2619	274151	344762700	5.28187	2.92141	9.54955
nervous system disorders	tunnel vision	32	7624	274130	344757695	5.27867	3.73014	7.47006
psychiatric disorders	neuropsychiatric symptoms	26	6196	274136	344759123	5.2773	3.59018	7.75723
musculoskeletal and connective tissue disorders	epiphysiolysis	3	715	274159	344764604	5.27637	1.69767	16.399
nervous system disorders	pineal gland cyst	5	1197	274157	344764122	5.25289	2.18235	12.6436
social circumstances	bankruptcy	20	4791	274142	344760528	5.24984	3.38379	8.14493
psychiatric disorders	initial insomnia	214	51363	273948	344713956	5.24269	4.58376	5.99634
nervous system disorders	irregular sleep phase	6	1445	274156	344763874	5.22165	2.34194	11.6423
general disorders and administration site conditions	drug tolerance increased	25	6025	274137	344759294	5.21833	3.52312	7.72921
injury, poisoning and procedural complications	fracture of penis	6	1446	274156	344763873	5.21803	2.34032	11.6343
congenital, familial and genetic disorders	congenital hypothyroidism	4	964	274158	344764355	5.218	1.95439	13.9315
gastrointestinal disorders	malpositioned teeth	3	723	274159	344764596	5.21799	1.67893	16.2172
cardiac disorders	hypersensitivity myocarditis	2	484	274160	344764835	5.19641	1.29586	20.8377
infections and infestations	herpes oesophagitis	6	1453	274156	344763866	5.1929	2.32906	11.5781
psychiatric disorders	aggression	906	220290	273256	344545029	5.18573	4.85764	5.53598
gastrointestinal disorders	cyclic vomiting syndrome	5	1214	274157	344764105	5.17934	2.15185	12.4663
surgical and medical procedures	elbow operation	11	2673	274151	344762646	5.17516	2.86246	9.35639
psychiatric disorders	irritability	1046	255156	273116	344510163	5.17107	4.86583	5.49546
nervous system disorders	typical aura without headache	2	487	274160	344764832	5.1644	1.2879	20.709
investigations	urine uric acid increased	2	487	274160	344764832	5.1644	1.2879	20.709
vascular disorders	endothelial dysfunction	4	977	274158	344764342	5.14857	1.92843	13.7458
musculoskeletal and connective tissue disorders	muscle hypertrophy	7	1718	274155	344763601	5.12389	2.439	10.7644
psychiatric disorders	alcohol abuse	72	17732	274090	344747587	5.1072	4.05181	6.43749
infections and infestations	streptococcal urinary tract infection	6	1478	274156	344763841	5.10506	2.28973	11.382
injury, poisoning and procedural complications	drug titration error	36	8871	274126	344756448	5.10378	3.67897	7.08041
psychiatric disorders	encopresis	5	1233	274157	344764086	5.09952	2.11875	12.2738
gastrointestinal disorders	proctitis ulcerative	12	2962	274150	344762357	5.09481	2.89001	8.98164
investigations	cd8 lymphocytes increased	2	494	274160	344764825	5.09122	1.2697	20.4147
injury, poisoning and procedural complications	silicosis	2	498	274160	344764821	5.05033	1.25953	20.2503
eye disorders	lid sulcus deepened	9	2243	274153	344763076	5.04593	2.62198	9.71076
psychiatric disorders	binge drinking	2	499	274160	344764820	5.04021	1.25701	20.2096
investigations	csf volume increased	2	499	274160	344764820	5.04021	1.25701	20.2096
psychiatric disorders	orgasm abnormal	8	2000	274154	344763319	5.03021	2.51206	10.0726
investigations	postmortem blood drug level abnormal	4	1000	274158	344764319	5.03016	1.88417	13.429
psychiatric disorders	compulsive lip biting	2	501	274160	344764818	5.02009	1.25201	20.1287
cardiac disorders	coronary artery perforation	2	503	274160	344764816	5.00012	1.24704	20.0484
nervous system disorders	complex regional pain syndrome	56	14101	274106	344751218	4.99488	3.84184	6.49399
psychiatric disorders	logorrhoea	78	19771	274084	344745548	4.96228	3.97279	6.19821
general disorders and administration site conditions	accidental death	34	8618	274128	344756701	4.96171	3.54285	6.94882
nervous system disorders	generalised onset non-motor seizure	2	507	274160	344764812	4.96068	1.23723	19.8898
skin and subcutaneous tissue disorders	rebound atopic dermatitis	2	507	274160	344764812	4.96068	1.23723	19.8898
general disorders and administration site conditions	drug effect less than expected	28	7102	274134	344758217	4.95826	3.42089	7.18653
psychiatric disorders	dissociative disorder	11	2793	274151	344762526	4.95281	2.73962	8.95393
reproductive system and breast disorders	female reproductive tract disorder	9	2294	274153	344763025	4.93375	2.56376	9.4946
nervous system disorders	primary progressive multiple sclerosis	7	1785	274155	344763534	4.93157	2.34758	10.3597
investigations	opiates positive	13	3319	274149	344762000	4.92571	2.85704	8.49222
reproductive system and breast disorders	cervical cyst	6	1532	274156	344763787	4.92511	2.20915	10.9801
surgical and medical procedures	tonsillectomy	30	7672	274132	344757647	4.91775	3.43593	7.03865
psychiatric disorders	euphoric mood	203	51941	273959	344713378	4.91766	4.28426	5.6447
congenital, familial and genetic disorders	primary immunodeficiency syndrome	2	512	274160	344764807	4.91223	1.22518	19.695
surgical and medical procedures	meniscus operation	6	1539	274156	344763780	4.90271	2.19912	10.9301
investigations	ammonia abnormal	7	1799	274155	344763520	4.89319	2.32934	10.279
congenital, familial and genetic disorders	ventricular hypoplasia	8	2057	274154	344763262	4.89082	2.44254	9.79314
reproductive system and breast disorders	adnexa uteri mass	22	5669	274140	344759650	4.88045	3.21086	7.41822
psychiatric disorders	substance-induced psychotic disorder	34	8769	274128	344756550	4.87627	3.48188	6.82908
psychiatric disorders	abnormal behaviour	735	190100	273427	344575219	4.87246	4.53156	5.239
surgical and medical procedures	bladder neoplasm surgery	3	775	274159	344764544	4.86788	1.56652	15.1267
psychiatric disorders	social fear	4	1034	274158	344764285	4.86475	1.82233	12.9866
nervous system disorders	multiple system atrophy	11	2844	274151	344762475	4.864	2.69055	8.79318
investigations	hepatobiliary scan abnormal	5	1298	274157	344764021	4.84415	2.01283	11.6582
investigations	vitamin d increased	13	3378	274149	344761941	4.83968	2.80719	8.34374
surgical and medical procedures	metabolic surgery	22	5720	274140	344759599	4.83694	3.18225	7.35202
psychiatric disorders	suicidal ideation	1600	418432	272562	344346887	4.83088	4.59878	5.07469
surgical and medical procedures	detoxification	8	2089	274154	344763230	4.8159	2.40518	9.64292
injury, poisoning and procedural complications	product package associated injury	10	2613	274152	344762706	4.81271	2.58637	8.95545
social circumstances	spousal abuse	2	523	274160	344764796	4.80892	1.19948	19.2797
gastrointestinal disorders	superior mesenteric artery syndrome	4	1053	274158	344764266	4.77697	1.78951	12.7518
surgical and medical procedures	intrathecal pump insertion	3	790	274159	344764529	4.77545	1.53684	14.8388
psychiatric disorders	compulsive sexual behaviour	28	7396	274134	344757923	4.76116	3.285	6.90065
psychiatric disorders	completed suicide	1106	293932	273056	344471387	4.7469	4.47419	5.03622
gastrointestinal disorders	tooth malformation	3	795	274159	344764524	4.74541	1.5272	14.7453
musculoskeletal and connective tissue disorders	compartment syndrome	44	11663	274118	344753656	4.74475	3.52887	6.37957
infections and infestations	ear infection fungal	8	2122	274154	344763197	4.74101	2.36782	9.49277
investigations	vitamin b12 abnormal	4	1062	274158	344764257	4.73649	1.77437	12.6436
surgical and medical procedures	nasal operation	9	2397	274153	344762922	4.72174	2.45373	9.08611
general disorders and administration site conditions	crying	622	166036	273540	344599283	4.71934	4.36163	5.1064
pregnancy, puerperium and perinatal conditions	subchorionic haemorrhage	2	533	274160	344764786	4.71869	1.17704	18.9171
infections and infestations	encephalomyelitis	4	1067	274158	344764252	4.7143	1.76607	12.5842
general disorders and administration site conditions	injection site cyst	5	1334	274157	344763985	4.71343	1.95859	11.343
hepatobiliary disorders	non-alcoholic fatty liver	17	4536	274145	344760783	4.71317	2.92732	7.58851
immune system disorders	allergy to arthropod sting	8	2137	274154	344763182	4.70773	2.35122	9.42605
gastrointestinal disorders	oral lichen planus	9	2406	274153	344762913	4.70408	2.44456	9.05208
psychiatric disorders	boredom	6	1605	274156	344763714	4.70111	2.10882	10.48
psychiatric disorders	rapid eye movements sleep abnormal	10	2676	274152	344762643	4.6994	2.52555	8.74437
psychiatric disorders	flight of ideas	13	3502	274149	344761817	4.66831	2.70789	8.04801
general disorders and administration site conditions	drug tolerance	192	51781	273970	344713538	4.66537	4.04874	5.37592
general disorders and administration site conditions	implant site haematoma	8	2159	274154	344763160	4.65976	2.3273	9.32987
investigations	csf pressure increased	7	1891	274155	344763428	4.65513	2.21617	9.77823
congenital, familial and genetic disorders	right-to-left cardiac shunt	4	1081	274158	344764238	4.65324	1.74324	12.4209
neoplasms benign, malignant and unspecified (incl cysts and polyps)	renal hamartoma	3	811	274159	344764508	4.65179	1.49713	14.4538
respiratory, thoracic and mediastinal disorders	yawning	45	12187	274117	344753132	4.64395	3.46539	6.22335
surgical and medical procedures	keratomileusis	7	1896	274155	344763423	4.64285	2.21033	9.75241
infections and infestations	infectious mononucleosis	40	10837	274122	344754482	4.64213	3.40306	6.33234
reproductive system and breast disorders	penile haematoma	4	1085	274158	344764234	4.63609	1.73682	12.3751
nervous system disorders	circadian rhythm sleep disorder	23	6240	274139	344759079	4.63541	3.07796	6.98093
congenital, familial and genetic disorders	mitochondrial myopathy	5	1357	274157	344763962	4.63354	1.92545	11.1505
investigations	blood testosterone increased	27	7333	274135	344757986	4.63054	3.17326	6.75707
investigations	colonoscopy	44	11962	274118	344753357	4.62615	3.44071	6.22002
investigations	blood testosterone abnormal	13	3538	274149	344761781	4.62081	2.68036	7.96603
infections and infestations	stitch abscess	4	1092	274158	344764227	4.60637	1.72571	12.2956
reproductive system and breast disorders	penile size reduced	9	2460	274153	344762859	4.60082	2.39096	8.85314
surgical and medical procedures	vascular operation	8	2192	274154	344763127	4.58961	2.2923	9.18924
vascular disorders	exsanguination	4	1101	274158	344764218	4.56871	1.71163	12.1949
product issues	suspected counterfeit product	25	6895	274137	344758424	4.55988	3.07888	6.75325
general disorders and administration site conditions	thirst decreased	10	2759	274152	344762560	4.55803	2.44966	8.48101
infections and infestations	vulval cellulitis	3	830	274159	344764489	4.54531	1.46293	14.1222
investigations	electrocardiogram qt interval abnormal	6	1662	274156	344763657	4.53988	2.0366	10.12
surgical and medical procedures	aortic surgery	2	554	274160	344764765	4.53982	1.13253	18.1982
nervous system disorders	essential tremor	32	8872	274130	344756447	4.53612	3.20575	6.41859
general disorders and administration site conditions	feeling jittery	323	89628	273839	344675691	4.53601	4.06629	5.06
injury, poisoning and procedural complications	device placement issue	13	3607	274149	344761712	4.53241	2.62914	7.8135
investigations	hormone level abnormal	84	23341	274078	344741978	4.52668	3.65362	5.60837
infections and infestations	injection site pustule	4	1112	274158	344764207	4.52352	1.69473	12.074
psychiatric disorders	psychotic disorder	541	150731	273621	344614588	4.52042	4.15413	4.91901
psychiatric disorders	female orgasmic disorder	3	835	274159	344764484	4.51809	1.45418	14.0375
eye disorders	retinopathy hypertensive	10	2786	274152	344762533	4.51385	2.42595	8.39873
reproductive system and breast disorders	testicular mass	6	1675	274156	344763644	4.50464	2.02081	10.0414
injury, poisoning and procedural complications	chillblains	5	1396	274157	344763923	4.50409	1.87174	10.8385
psychiatric disorders	dissociation	70	19570	274092	344745749	4.49894	3.55775	5.68911
congenital, familial and genetic disorders	factor v leiden mutation	9	2530	274153	344762789	4.47352	2.32488	8.6079
psychiatric disorders	mood swings	470	132408	273692	344632911	4.4697	4.08236	4.89379
reproductive system and breast disorders	endometriosis	91	25615	274071	344739704	4.46864	3.63723	5.4901
skin and subcutaneous tissue disorders	seborrhoea	53	14948	274109	344750371	4.45938	3.40512	5.84005
investigations	dehydroepiandrosterone decreased	2	566	274160	344764753	4.44357	1.10858	17.8114
renal and urinary disorders	bladder discomfort	24	6793	274138	344758526	4.4432	2.97596	6.63382
psychiatric disorders	inappropriate affect	30	8494	274132	344756825	4.44183	3.10362	6.35704
gastrointestinal disorders	lip discolouration	23	6517	274139	344758802	4.43838	2.94722	6.68399
psychiatric disorders	mental fatigue	17	4828	274145	344760491	4.42811	2.75042	7.12917
investigations	urine alcohol test positive	2	568	274160	344764751	4.42793	1.10468	17.7485
psychiatric disorders	autophobia	3	853	274159	344764466	4.42275	1.42356	13.7407
psychiatric disorders	autoscopy	5	1425	274157	344763894	4.41243	1.83371	10.6175
nervous system disorders	idiopathic intracranial hypertension	36	10292	274126	344755027	4.39909	3.17129	6.10225
eye disorders	eyelid exfoliation	7	2005	274155	344763314	4.39044	2.09032	9.22154
reproductive system and breast disorders	ovulation pain	2	574	274160	344764745	4.38164	1.09316	17.5626
social circumstances	insurance issue	82	23557	274080	344741762	4.37835	3.52478	5.43863
cardiac disorders	tachycardia induced cardiomyopathy	2	575	274160	344764744	4.37402	1.09127	17.532
psychiatric disorders	intrusive thoughts	10	2877	274152	344762442	4.37108	2.3493	8.13279
skin and subcutaneous tissue disorders	subcutaneous drug absorption impaired	4	1151	274158	344764168	4.37025	1.6374	11.6642
psychiatric disorders	affect lability	168	48457	273994	344716862	4.36189	3.74859	5.07552
respiratory, thoracic and mediastinal disorders	nasal turbinate abnormality	5	1442	274157	344763877	4.36041	1.81213	10.4922
vascular disorders	fibromuscular dysplasia	3	867	274159	344764452	4.35133	1.40062	13.5184
surgical and medical procedures	epidural injection	2	578	274160	344764741	4.35132	1.08562	17.4407
investigations	blood creatine phosphokinase abnormal	7	2024	274155	344763295	4.34923	2.07073	9.13487
nervous system disorders	arachnoid cyst	10	2893	274152	344762426	4.3469	2.33632	8.08776
injury, poisoning and procedural complications	chemical burn of gastrointestinal tract	2	579	274160	344764740	4.3438	1.08375	17.4105
psychiatric disorders	impulse-control disorder	38	11010	274124	344754309	4.34069	3.15664	5.96887
social circumstances	impaired driving ability	182	52938	273980	344712381	4.32556	3.73952	5.00343
reproductive system and breast disorders	breast inflammation	6	1746	274156	344763573	4.32146	1.93875	9.6325
investigations	biopsy skin	5	1461	274157	344763858	4.3037	1.78859	10.3555
musculoskeletal and connective tissue disorders	growth retardation	35	10250	274127	344755069	4.29441	3.08153	5.98466
investigations	blood folate increased	7	2050	274155	344763269	4.29407	2.0445	9.01886
psychiatric disorders	thinking abnormal	324	95107	273838	344670212	4.28788	3.84454	4.78234
surgical and medical procedures	general anaesthesia	3	880	274159	344764439	4.28705	1.37997	13.3183
neoplasms benign, malignant and unspecified (incl cysts and polyps)	brain neoplasm benign	7	2054	274155	344763265	4.28571	2.04052	9.00128
nervous system disorders	small fibre neuropathy	9	2644	274153	344762675	4.28064	2.22475	8.23634
infections and infestations	viral pharyngitis	15	4409	274147	344760910	4.27844	2.57705	7.10311
neoplasms benign, malignant and unspecified (incl cysts and polyps)	lymphocytic leukaemia	6	1764	274156	344763555	4.27736	1.919	9.53407
investigations	blood alcohol increased	12	3531	274150	344761788	4.2738	2.42475	7.5329
injury, poisoning and procedural complications	near drowning	4	1178	274158	344764141	4.27008	1.59993	11.3964
musculoskeletal and connective tissue disorders	sinus tarsi syndrome	2	589	274160	344764730	4.27005	1.06539	17.1143
psychiatric disorders	mood altered	356	105082	273806	344660237	4.26452	3.84282	4.73249
infections and infestations	fungal rhinitis	2	593	274160	344764726	4.24125	1.05822	16.9985
ear and labyrinth disorders	motion sickness	29	8605	274133	344756714	4.23837	2.94345	6.10295
infections and infestations	bartholin's abscess	3	894	274159	344764425	4.21991	1.3584	13.1093
infections and infestations	uterine infection	7	2088	274155	344763231	4.21592	2.00733	8.85452
investigations	thyroxine abnormal	3	898	274159	344764421	4.20112	1.35236	13.0508
investigations	red cell distribution width abnormal	5	1500	274157	344763819	4.19181	1.74216	10.0859
social circumstances	menopause	57	17127	274105	344748192	4.1858	3.22725	5.42905
product issues	product colour issue	33	9929	274129	344755390	4.17989	2.96983	5.88298
general disorders and administration site conditions	critical illness	6	1808	274156	344763511	4.17327	1.87236	9.30174
psychiatric disorders	asocial behaviour	4	1209	274158	344764110	4.16059	1.55898	11.1038
congenital, familial and genetic disorders	arnold-chiari malformation	16	4850	274146	344760469	4.14872	2.53953	6.77759
infections and infestations	tracheostomy infection	2	607	274160	344764712	4.14343	1.03387	16.6056
injury, poisoning and procedural complications	chemical burn	23	7012	274139	344758307	4.12506	2.73931	6.21182
metabolism and nutrition disorders	mitochondrial cytopathy	7	2135	274155	344763184	4.12311	1.9632	8.65936
respiratory, thoracic and mediastinal disorders	respiratory arrest	436	133520	273726	344631799	4.1113	3.74209	4.51694
respiratory, thoracic and mediastinal disorders	nasal odour	4	1225	274158	344764094	4.10625	1.53865	10.9585
blood and lymphatic system disorders	mast cell activation syndrome	13	3982	274149	344761337	4.10557	2.38176	7.07701
psychiatric disorders	terminal insomnia	29	8887	274133	344756432	4.10387	2.8501	5.90918
psychiatric disorders	chronic idiopathic pain syndrome	2	613	274160	344764706	4.10287	1.02377	16.4427
cardiac disorders	myocardial necrosis	3	921	274159	344764398	4.0962	1.31865	12.7243
surgical and medical procedures	renal artery stent placement	3	928	274159	344764391	4.06531	1.30872	12.6282
musculoskeletal and connective tissue disorders	mixed connective tissue disease	12	3716	274150	344761603	4.06103	2.30414	7.15753
nervous system disorders	post-injection delirium sedation syndrome	8	2490	274154	344762829	4.04033	2.01827	8.08825
general disorders and administration site conditions	implant site pruritus	5	1557	274157	344763762	4.03835	1.67847	9.71614
investigations	anion gap abnormal	2	623	274160	344764696	4.03702	1.00738	16.1782
endocrine disorders	autoimmune thyroiditis	66	20569	274096	344744750	4.03576	3.16933	5.13906
reproductive system and breast disorders	vaginal odour	11	3429	274151	344761890	4.03417	2.23196	7.2916
psychiatric disorders	grandiosity	7	2185	274155	344763134	4.02876	1.91833	8.46097
surgical and medical procedures	knee operation	107	33528	274055	344731791	4.01439	3.32034	4.85352
nervous system disorders	intercostal neuralgia	9	2823	274153	344762496	4.00921	2.08383	7.71355
psychiatric disorders	major depression	179	56286	273983	344709033	4.00112	3.45491	4.63368
neoplasms benign, malignant and unspecified (incl cysts and polyps)	lip and/or oral cavity cancer	23	7231	274139	344758088	4.00012	2.65639	6.02357
endocrine disorders	pituitary-dependent cushing's syndrome	7	2201	274155	344763118	3.99947	1.9044	8.39939
reproductive system and breast disorders	polycystic ovaries	47	14785	274115	344750534	3.99805	3.00247	5.32377
psychiatric disorders	affective disorder	149	47046	274013	344718273	3.98434	3.39229	4.67973
surgical and medical procedures	hysterectomy	137	43469	274025	344721850	3.96478	3.35245	4.68896
general disorders and administration site conditions	application site discomfort	13	4125	274149	344761194	3.96325	2.29926	6.83146
social circumstances	homicide	17	5421	274145	344759898	3.94372	2.44977	6.34872
surgical and medical procedures	stent removal	3	959	274159	344764360	3.93389	1.26649	12.2192
investigations	hepatitis a antibody positive	6	1919	274156	344763400	3.93187	1.76419	8.76303
psychiatric disorders	compulsive hoarding	10	3199	274152	344762120	3.9311	2.11305	7.31337
gastrointestinal disorders	oesophageal discomfort	11	3519	274151	344761800	3.931	2.17493	7.10494
psychiatric disorders	social avoidant behaviour	103	32984	274059	344732335	3.928	3.23707	4.76641
injury, poisoning and procedural complications	exposure to toxic agent	21	6754	274141	344758565	3.9102	2.54773	6.00131
gastrointestinal disorders	gastrointestinal angiectasia	5	1615	274157	344763704	3.89332	1.61827	9.36673
psychiatric disorders	confusional arousal	3	971	274159	344764348	3.88528	1.25086	12.068
general disorders and administration site conditions	device intolerance	3	971	274159	344764348	3.88528	1.25086	12.068
infections and infestations	lyme disease	62	20071	274100	344745248	3.88519	3.02781	4.98535
renal and urinary disorders	renal infarct	24	7791	274138	344757528	3.87403	2.59498	5.78351
psychiatric disorders	panic attack	564	183550	273598	344581769	3.86994	3.56262	4.20377
respiratory, thoracic and mediastinal disorders	nasal septum deviation	69	22466	274093	344742853	3.86296	3.04983	4.89289
pregnancy, puerperium and perinatal conditions	ectopic pregnancy with contraceptive device	9	2937	274153	344762382	3.85359	2.00303	7.41385
metabolism and nutrition disorders	carnitine deficiency	3	979	274159	344764340	3.85353	1.24066	11.9692
injury, poisoning and procedural complications	oral contusion	7	2286	274155	344763033	3.85076	1.83367	8.08672
injury, poisoning and procedural complications	gastrointestinal procedural complication	5	1640	274157	344763679	3.83397	1.59364	9.22375
metabolism and nutrition disorders	gluten sensitivity	15	4929	274147	344760390	3.82707	2.30538	6.35316
ear and labyrinth disorders	eustachian tube obstruction	3	989	274159	344764330	3.81456	1.22814	11.8479
social circumstances	verbal abuse	10	3297	274152	344762022	3.81425	2.0503	7.09578
metabolism and nutrition disorders	hypermetabolism	18	5948	274144	344759371	3.80574	2.39605	6.04481
investigations	lumbar puncture	4	1324	274158	344763995	3.79921	1.42377	10.1379
psychiatric disorders	mania	244	80880	273918	344684439	3.79621	3.34773	4.30477
surgical and medical procedures	peripheral nerve decompression	3	994	274159	344764325	3.79537	1.22197	11.7882
congenital, familial and genetic disorders	neurofibromatosis	3	995	274159	344764324	3.79156	1.22074	11.7764
congenital, familial and genetic disorders	congenital hydrocephalus	7	2325	274155	344762994	3.78617	1.80294	7.95092
eye disorders	dacryostenosis acquired	19	6345	274143	344758974	3.76583	2.40037	5.90802
psychiatric disorders	dysphemia	70	23440	274092	344741879	3.75611	2.97053	4.74944
reproductive system and breast disorders	menstruation irregular	149	49981	274013	344715338	3.75034	3.19311	4.40482
investigations	pulse abnormal	38	12777	274124	344752542	3.74037	2.72029	5.14299
surgical and medical procedures	mammoplasty	17	5721	274145	344759598	3.73691	2.3214	6.01556
infections and infestations	mononucleosis syndrome	6	2020	274156	344763299	3.73528	1.67608	8.32436
investigations	endoscopy	13	4380	274149	344760939	3.73251	2.16551	6.43341
immune system disorders	reaction to colouring	4	1349	274158	344763970	3.7288	1.39742	9.94973
psychiatric disorders	indifference	8	2699	274154	344762620	3.72746	1.86214	7.46128
surgical and medical procedures	gastrectomy	15	5064	274147	344760255	3.72504	2.24397	6.18366
general disorders and administration site conditions	complication of device removal	45	15251	274117	344750068	3.71093	2.76945	4.97247
surgical and medical procedures	hernia hiatus repair	4	1356	274158	344763963	3.70955	1.39022	9.89829
psychiatric disorders	obsessive-compulsive disorder	183	62155	273979	344703164	3.70427	3.2038	4.28292
infections and infestations	chlamydial infection	10	3395	274152	344761924	3.70415	1.99117	6.89077
endocrine disorders	adrenomegaly	6	2043	274156	344763276	3.69323	1.65724	8.23053
immune system disorders	infusion related hypersensitivity reaction	3	1022	274159	344764297	3.69139	1.18855	11.4647
surgical and medical procedures	lesion excision	6	2047	274156	344763272	3.68601	1.654	8.21443
ear and labyrinth disorders	eustachian tube disorder	4	1365	274158	344763954	3.68509	1.38106	9.83293
psychiatric disorders	self-injurious ideation	50	17089	274112	344748230	3.67983	2.78779	4.8573
surgical and medical procedures	drug delivery device placement	3	1026	274159	344764293	3.677	1.18392	11.42
surgical and medical procedures	surgery	599	205761	273563	344559558	3.66666	3.38378	3.97319
general disorders and administration site conditions	unevaluable event	1063	365759	273099	344399560	3.66506	3.45052	3.89294
gastrointestinal disorders	tongue movement disturbance	13	4467	274149	344760852	3.65981	2.12336	6.30802
neoplasms benign, malignant and unspecified (incl cysts and polyps)	benign renal neoplasm	3	1033	274159	344764286	3.65208	1.17591	11.3425
psychiatric disorders	panic disorder	77	26534	274085	344738785	3.65	2.91832	4.56512
surgical and medical procedures	plastic surgery	8	2759	274154	344762560	3.6464	1.82168	7.29886
surgical and medical procedures	arthroscopic surgery	6	2073	274156	344763246	3.63978	1.63328	8.11128
psychiatric disorders	reading disorder	30	10369	274132	344754950	3.63861	2.54268	5.20689
neoplasms benign, malignant and unspecified (incl cysts and polyps)	papilloma	14	4839	274148	344760480	3.63835	2.15314	6.14804
gastrointestinal disorders	dental pulp disorder	6	2075	274156	344763244	3.63627	1.63171	8.10345
musculoskeletal and connective tissue disorders	trismus	92	31839	274070	344733480	3.63455	2.96184	4.46004
musculoskeletal and connective tissue disorders	joint space narrowing	5	1730	274157	344763589	3.63451	1.51083	8.74329
investigations	pulse pressure increased	3	1040	274159	344764279	3.6275	1.16801	11.266
respiratory, thoracic and mediastinal disorders	laryngeal inflammation	4	1387	274158	344763932	3.62664	1.35919	9.67675
surgical and medical procedures	shoulder operation	48	16670	274114	344748649	3.6214	2.72789	4.80759
vascular disorders	secondary hypertension	4	1395	274158	344763924	3.60584	1.3514	9.62118
injury, poisoning and procedural complications	concussion	149	52082	274013	344713237	3.59903	3.06431	4.22706
general disorders and administration site conditions	medical device site discomfort	4	1398	274158	344763921	3.5981	1.34851	9.6005
investigations	body temperature abnormal	28	9836	274134	344755483	3.58004	2.47051	5.18788
pregnancy, puerperium and perinatal conditions	anembryonic gestation	5	1758	274157	344763561	3.57662	1.4868	8.60386
psychiatric disorders	laziness	28	9846	274134	344755473	3.5764	2.468	5.18261
nervous system disorders	cubital tunnel syndrome	13	4577	274149	344760742	3.57185	2.07237	6.15629
congenital, familial and genetic disorders	clinodactyly	3	1058	274159	344764261	3.56579	1.14817	11.074
psychiatric disorders	suicide threat	3	1059	274159	344764260	3.56242	1.14709	11.0635
injury, poisoning and procedural complications	post-traumatic neck syndrome	30	10596	274132	344754723	3.56065	2.48823	5.09528
injury, poisoning and procedural complications	post procedural contusion	6	2121	274156	344763198	3.55741	1.59636	7.92751
nervous system disorders	autonomic nervous system imbalance	51	18060	274111	344747259	3.55162	2.69807	4.6752
infections and infestations	joint abscess	6	2126	274156	344763193	3.54904	1.59261	7.90884
gastrointestinal disorders	intestinal prolapse	8	2836	274154	344762483	3.54739	1.77227	7.10049
injury, poisoning and procedural complications	environmental exposure	3	1066	274159	344764253	3.53903	1.13957	10.9908
product issues	product commingling	7	2495	274155	344762824	3.52819	1.68022	7.40861
respiratory, thoracic and mediastinal disorders	pharyngeal hypoaesthesia	8	2853	274154	344762466	3.52625	1.76172	7.05814
congenital, familial and genetic disorders	retinitis pigmentosa	4	1429	274158	344763890	3.52005	1.31929	9.39195
skin and subcutaneous tissue disorders	dermatitis herpetiformis	3	1074	274159	344764245	3.51266	1.13109	10.9088
general disorders and administration site conditions	therapeutic product ineffective for unapproved indication	4	1433	274158	344763886	3.51022	1.31562	9.36569
social circumstances	loss of employment	65	23309	274097	344742010	3.50735	2.74941	4.47424
social circumstances	mental disability	9	3227	274153	344762092	3.50728	1.82319	6.74698
investigations	anti-thyroid antibody positive	8	2872	274154	344762447	3.50293	1.75008	7.0114
psychiatric disorders	psychotic behaviour	15	5386	274147	344759933	3.50234	2.10991	5.81371
psychiatric disorders	flat affect	36	12942	274126	344752377	3.49831	2.52222	4.85215
injury, poisoning and procedural complications	eyelid injury	3	1079	274159	344764240	3.49639	1.12586	10.8581
product issues	embedded device	40	14395	274122	344750924	3.4947	2.56226	4.76646
metabolism and nutrition disorders	alcohol intolerance	9	3240	274153	344762079	3.4932	1.81588	6.71988
general disorders and administration site conditions	complication of device insertion	57	20543	274105	344744776	3.48973	2.69077	4.52591
investigations	t-lymphocyte count decreased	9	3245	274153	344762074	3.48782	1.81308	6.70952
reproductive system and breast disorders	ejaculation disorder	21	7579	274141	344757740	3.48456	2.27056	5.34764
gastrointestinal disorders	aerophagia	3	1083	274159	344764236	3.48347	1.12171	10.818
nervous system disorders	retrograde amnesia	7	2529	274155	344762790	3.48075	1.65766	7.30891
eye disorders	exophthalmos	32	11569	274130	344753750	3.47862	2.45875	4.92151
surgical and medical procedures	cystic fibrosis respiratory infection suppression	12	4343	274150	344760976	3.47473	1.97175	6.12338
psychiatric disorders	suicidal behaviour	51	18495	274111	344746824	3.46808	2.63463	4.56519
infections and infestations	sexually transmitted disease	9	3269	274153	344762050	3.46222	1.79978	6.66021
hepatobiliary disorders	gallbladder hypofunction	17	6180	274145	344759139	3.45936	2.14909	5.56848
psychiatric disorders	hallucination, olfactory	6	2185	274156	344763134	3.45321	1.54965	7.69505
general disorders and administration site conditions	chronic fatigue syndrome	30	10930	274132	344754389	3.45184	2.41223	4.9395
investigations	blood insulin increased	7	2551	274155	344762768	3.45074	1.64338	7.24581
nervous system disorders	band sensation	16	5834	274146	344759485	3.44896	2.11147	5.63365
surgical and medical procedures	cyst removal	9	3283	274153	344762036	3.44745	1.79211	6.63178
gastrointestinal disorders	tongue geographic	4	1462	274158	344763857	3.44059	1.28956	9.17967
metabolism and nutrition disorders	food craving	48	17588	274114	344747731	3.43238	2.58556	4.55655
neoplasms benign, malignant and unspecified (incl cysts and polyps)	pituitary tumour recurrent	3	1100	274159	344764219	3.42964	1.1044	10.6505
surgical and medical procedures	eyelid operation	4	1471	274158	344763848	3.41954	1.28168	9.12343
endocrine disorders	parathyroid gland enlargement	3	1105	274159	344764214	3.41412	1.09941	10.6023
reproductive system and breast disorders	heavy menstrual bleeding	198	73210	273964	344692109	3.40277	2.95962	3.91228
nervous system disorders	frontotemporal dementia	6	2219	274156	344763100	3.4003	1.52593	7.57702
eye disorders	eyelid skin dryness	6	2231	274156	344763088	3.38201	1.51774	7.53622
surgical and medical procedures	thyroid operation	5	1860	274157	344763459	3.38048	1.40536	8.13148
social circumstances	alcohol use	48	17861	274114	344747458	3.37991	2.54605	4.48687
general disorders and administration site conditions	screaming	74	27586	274088	344737733	3.37397	2.68562	4.23877
nervous system disorders	restless legs syndrome	353	131800	273809	344633519	3.37108	3.0365	3.74252
nervous system disorders	occipital neuralgia	14	5234	274148	344760085	3.36377	1.99076	5.68373
endocrine disorders	testicular failure	3	1122	274159	344764197	3.36239	1.08278	10.4414
reproductive system and breast disorders	painful erection	5	1871	274157	344763448	3.36061	1.39711	8.08362
injury, poisoning and procedural complications	dose calculation error	4	1498	274158	344763821	3.35791	1.2586	8.95877
psychiatric disorders	frustration tolerance decreased	143	53581	274019	344711738	3.35738	2.84908	3.95637
injury, poisoning and procedural complications	accident at work	30	11265	274132	344754054	3.34919	2.34053	4.79253
general disorders and administration site conditions	implant site pain	23	8642	274139	344756677	3.347	2.22291	5.03953
pregnancy, puerperium and perinatal conditions	premature separation of placenta	14	5262	274148	344760057	3.34587	1.98017	5.65346
musculoskeletal and connective tissue disorders	muscle tightness	224	84365	273938	344680954	3.3408	2.93007	3.80911
reproductive system and breast disorders	spontaneous penile erection	5	1884	274157	344763435	3.33742	1.38748	8.02777
metabolism and nutrition disorders	weight gain poor	28	10567	274134	344754752	3.33237	2.29968	4.82881
nervous system disorders	spinal meningeal cyst	7	2642	274155	344762677	3.33188	1.58683	6.99599
injury, poisoning and procedural complications	gun shot wound	25	9448	274137	344755871	3.3277	2.24734	4.92743
investigations	cortisol abnormal	6	2268	274156	344763051	3.32683	1.493	7.41314
general disorders and administration site conditions	feeling abnormal	2836	1082229	271326	343683090	3.31936	3.19864	3.44463
reproductive system and breast disorders	vaginal prolapse	11	4168	274151	344761151	3.31889	1.83653	5.99775
injury, poisoning and procedural complications	uterine rupture	56	21266	274106	344744053	3.31192	2.54783	4.30517
injury, poisoning and procedural complications	drug monitoring procedure not performed	14	5332	274148	344759987	3.30194	1.9542	5.57919
respiratory, thoracic and mediastinal disorders	apnoea	121	46117	274041	344719202	3.30046	2.76104	3.94526
social circumstances	gambling	12	4573	274150	344760746	3.29997	1.87265	5.81517
injury, poisoning and procedural complications	nail injury	8	3051	274154	344762268	3.29741	1.64749	6.59967
reproductive system and breast disorders	polymenorrhoea	18	6875	274144	344758444	3.29258	2.07316	5.22924
musculoskeletal and connective tissue disorders	shoulder deformity	5	1910	274157	344763409	3.29199	1.36861	7.91837
surgical and medical procedures	spinal cord operation	3	1146	274159	344764173	3.29197	1.06013	10.2224
infections and infestations	viral skin infection	7	2678	274155	344762641	3.28709	1.56552	6.90185
gastrointestinal disorders	tooth resorption	4	1532	274158	344763787	3.28339	1.23071	8.75969
investigations	cortisol increased	11	4218	274151	344761101	3.27955	1.81478	5.9266
nervous system disorders	dreamy state	6	2311	274156	344763008	3.26493	1.46525	7.27506
social circumstances	housebound	3	1161	274159	344764158	3.24944	1.04646	10.0901
surgical and medical procedures	medical procedure	9	3490	274153	344761829	3.24297	1.68591	6.2381
renal and urinary disorders	cystitis interstitial	35	13584	274127	344751735	3.24037	2.32551	4.51514
endocrine disorders	hyperaldosteronism	5	1941	274157	344763378	3.23941	1.34678	7.79176
reproductive system and breast disorders	menstruation delayed	42	16324	274120	344748995	3.23582	2.39034	4.38036
nervous system disorders	convulsive threshold lowered	7	2721	274155	344762598	3.23514	1.5408	6.79268
psychiatric disorders	poor quality sleep	328	127724	273834	344637595	3.23204	2.89993	3.60218
psychiatric disorders	apathy	171	66578	273991	344698741	3.23124	2.78081	3.75463
infections and infestations	infection parasitic	7	2725	274155	344762594	3.23039	1.53854	6.7827
nervous system disorders	migraine	1198	468141	272964	344297178	3.22781	3.04951	3.41654
respiratory, thoracic and mediastinal disorders	acute lung injury	13	5065	274149	344760254	3.22771	1.87284	5.56273
infections and infestations	perineal cellulitis	3	1171	274159	344764148	3.22169	1.03753	10.0038
psychiatric disorders	impatience	22	8607	274140	344756712	3.21448	2.1154	4.88462
reproductive system and breast disorders	uterine pain	6	2350	274156	344762969	3.21075	1.44096	7.1542
injury, poisoning and procedural complications	eye contusion	33	12973	274129	344752346	3.19908	2.27327	4.50195
surgical and medical procedures	spinal operation	108	42476	274054	344722843	3.19826	2.6478	3.86316
injury, poisoning and procedural complications	intercepted product dispensing error	12	4738	274150	344760581	3.18504	1.80748	5.61251
injury, poisoning and procedural complications	road traffic accident	602	238210	273560	344527109	3.18279	2.93787	3.44812
respiratory, thoracic and mediastinal disorders	upper airway resistance syndrome	3	1186	274159	344764133	3.18094	1.02443	9.87712
general disorders and administration site conditions	glassy eyes	7	2769	274155	344762550	3.17906	1.51411	6.67482
psychiatric disorders	autism spectrum disorder	34	13477	274128	344751842	3.17277	2.26602	4.44237
gastrointestinal disorders	oesophageal rupture	13	5161	274149	344760158	3.16767	1.83803	5.45919
skin and subcutaneous tissue disorders	hypohidrosis	7	2788	274155	344762531	3.1574	1.50381	6.62929
injury, poisoning and procedural complications	fractured coccyx	23	9161	274139	344756158	3.15737	2.09703	4.75387
endocrine disorders	empty sella syndrome	4	1594	274158	344763725	3.15568	1.1829	8.41856
investigations	arthroscopy	14	5592	274148	344759727	3.14842	1.86339	5.31961
injury, poisoning and procedural complications	accidental exposure to product by child	26	10389	274136	344754930	3.14734	2.14185	4.62485
nervous system disorders	allodynia	15	5995	274147	344759324	3.14655	1.8957	5.22274
injury, poisoning and procedural complications	drug dose titration not performed	12	4804	274150	344760515	3.14129	1.78267	5.53535
injury, poisoning and procedural complications	tracheal injury	3	1203	274159	344764116	3.13599	1.00997	9.73735
nervous system disorders	uhthoff's phenomenon	11	4418	274151	344760901	3.13109	1.73268	5.65811
psychiatric disorders	hallucinations, mixed	59	23701	274103	344741618	3.13087	2.42491	4.04235
investigations	cystoscopy	5	2013	274157	344763306	3.12355	1.29866	7.51276
reproductive system and breast disorders	adnexa uteri pain	10	4030	274152	344761289	3.12048	1.67766	5.80416
nervous system disorders	postural tremor	5	2016	274157	344763303	3.1189	1.29673	7.50157
psychiatric disorders	feeling of despair	62	25023	274100	344740296	3.11627	2.42876	3.9984
reproductive system and breast disorders	hypomenorrhoea	11	4440	274151	344760879	3.11557	1.7241	5.63005
psychiatric disorders	depression	3580	1459882	270582	343305437	3.11134	3.0103	3.21577
psychiatric disorders	bipolar i disorder	42	17025	274120	344748294	3.10258	2.29195	4.19992
injury, poisoning and procedural complications	post procedural hypothyroidism	8	3243	274154	344762076	3.10219	1.55004	6.2086
surgical and medical procedures	adenotonsillectomy	4	1623	274158	344763696	3.09929	1.16179	8.26795
social circumstances	pregnancy of partner	6	2435	274156	344762884	3.09867	1.39071	6.90422
neoplasms benign, malignant and unspecified (incl cysts and polyps)	uterine neoplasm	4	1628	274158	344763691	3.08977	1.15822	8.24253
psychiatric disorders	alcoholism	47	19189	274115	344746130	3.08044	2.31359	4.10145
surgical and medical procedures	renal stone removal	8	3266	274154	344762053	3.08034	1.53913	6.16484
reproductive system and breast disorders	abnormal uterine bleeding	22	8990	274140	344756329	3.07753	2.02532	4.67641
product issues	product quality issue	1122	459884	273040	344305435	3.07654	2.90113	3.26255
blood and lymphatic system disorders	spontaneous haemorrhage	7	2863	274155	344762456	3.07468	1.46445	6.45546
infections and infestations	eyelid infection	7	2868	274155	344762451	3.06932	1.4619	6.4442
eye disorders	optic nerve cupping	7	2873	274155	344762446	3.06398	1.45935	6.43297
reproductive system and breast disorders	amenorrhoea	99	40663	274063	344724656	3.06237	2.51413	3.73016
psychiatric disorders	daydreaming	19	7815	274143	344757504	3.05746	1.9491	4.7961
nervous system disorders	serotonin syndrome	244	100526	273918	344664793	3.05413	2.69342	3.46315
nervous system disorders	somnolence	2517	1043424	271645	343721895	3.0523	2.93469	3.17463
ear and labyrinth disorders	hyperacusis	39	16162	274123	344749157	3.03478	2.21641	4.15533
nervous system disorders	drug withdrawal convulsions	19	7877	274143	344757442	3.0334	1.93377	4.75832
nervous system disorders	loss of proprioception	6	2489	274156	344762830	3.03144	1.36056	6.75429
injury, poisoning and procedural complications	exposure via father	8	3324	274154	344761995	3.02659	1.5123	6.05718
investigations	toxicologic test abnormal	9	3741	274153	344761578	3.02539	1.57288	5.81923
nervous system disorders	brain injury	134	55775	274028	344709544	3.0222	2.55084	3.58067
musculoskeletal and connective tissue disorders	osteochondrosis	31	12901	274131	344752418	3.02195	2.12428	4.29895
general disorders and administration site conditions	withdrawal syndrome	418	174233	273744	344591086	3.01999	2.7434	3.32446
reproductive system and breast disorders	dyspareunia	30	12503	274132	344752816	3.01755	2.10887	4.31778
endocrine disorders	hypothalamo-pituitary disorder	18	7508	274144	344757811	3.01497	1.89847	4.78811
nervous system disorders	head titubation	16	6686	274146	344758633	3.00945	1.84256	4.91532
renal and urinary disorders	bladder irritation	7	2929	274155	344762390	3.0054	1.43148	6.30987
infections and infestations	streptococcal infection	79	33072	274083	344732247	3.00446	2.40918	3.74683
metabolism and nutrition disorders	fluid imbalance	10	4187	274152	344761132	3.00347	1.6148	5.58636
infections and infestations	asymptomatic covid-19	4	1678	274158	344763641	2.9977	1.12375	7.99663
psychiatric disorders	abnormal dreams	281	117959	273881	344647360	2.9977	2.66638	3.37019
psychiatric disorders	disturbance in social behaviour	51	21489	274111	344743830	2.98486	2.26766	3.9289
social circumstances	patient dissatisfaction with treatment	7	2953	274155	344762366	2.98097	1.41985	6.25854
nervous system disorders	subdural hygroma	5	2113	274157	344763206	2.97572	1.23726	7.15684
renal and urinary disorders	bladder hypertrophy	9	3805	274153	344761514	2.9745	1.54645	5.72127
reproductive system and breast disorders	ejaculation failure	14	5940	274148	344759379	2.96396	1.75429	5.00776
pregnancy, puerperium and perinatal conditions	unintended pregnancy	44	18677	274118	344746642	2.96284	2.20405	3.98286
injury, poisoning and procedural complications	splinter	4	1699	274158	344763620	2.96065	1.10988	7.89768
psychiatric disorders	gambling disorder	81	34498	274081	344730821	2.9532	2.37458	3.6728
respiratory, thoracic and mediastinal disorders	respiratory depression	141	60100	274021	344705219	2.95127	2.50162	3.48174
injury, poisoning and procedural complications	arthropod sting	20	8529	274142	344756790	2.94896	1.90152	4.57338
musculoskeletal and connective tissue disorders	muscle twitching	262	111806	273900	344653513	2.94867	2.61187	3.32891
eye disorders	xerophthalmia	4	1706	274158	344763613	2.9485	1.10533	7.86524
gastrointestinal disorders	rectal polyp	36	15389	274126	344749930	2.94202	2.1213	4.08029
psychiatric disorders	behaviour disorder	41	17532	274121	344747787	2.94111	2.16475	3.9959
general disorders and administration site conditions	energy increased	65	27829	274097	344737490	2.93765	2.30295	3.74728
immune system disorders	allergic reaction to excipient	10	4299	274152	344761020	2.92523	1.57276	5.44071
psychiatric disorders	delusional disorder, unspecified type	15	6454	274147	344758865	2.92277	1.76096	4.85108
psychiatric disorders	thought blocking	7	3012	274155	344762307	2.92258	1.39206	6.13584
investigations	blood urea nitrogen/creatinine ratio increased	17	7327	274145	344757992	2.91781	1.81284	4.69627
infections and infestations	peritonsillar abscess	8	3455	274154	344761864	2.91183	1.455	5.82733
general disorders and administration site conditions	no adverse event	565	244568	273597	344520751	2.90906	2.67833	3.15967
injury, poisoning and procedural complications	craniocerebral injury	48	20754	274114	344744565	2.90874	2.19124	3.86119
pregnancy, puerperium and perinatal conditions	pregnancy with contraceptive device	36	15568	274126	344749751	2.90819	2.09691	4.03335
psychiatric disorders	hallucination, auditory	197	85240	273965	344680079	2.90766	2.52816	3.34412
general disorders and administration site conditions	foaming at mouth	21	9096	274141	344756223	2.9034	1.89206	4.45532
psychiatric disorders	soliloquy	10	4356	274152	344760963	2.88695	1.5522	5.36946
pregnancy, puerperium and perinatal conditions	delivery	5	2185	274157	344763134	2.87766	1.19653	6.92077
psychiatric disorders	bradyphrenia	76	33230	274086	344732089	2.87659	2.29674	3.60284
product issues	product availability issue	90	39357	274072	344725962	2.87627	2.33876	3.53731
vascular disorders	malignant hypertension	16	7030	274146	344758289	2.86218	1.75245	4.67466
nervous system disorders	clumsiness	43	18950	274119	344746369	2.85378	2.11569	3.84934
congenital, familial and genetic disorders	dandy-walker syndrome	4	1766	274158	344763553	2.84833	1.06782	7.59772
reproductive system and breast disorders	adenomyosis	11	4861	274151	344760458	2.84574	1.57488	5.14211
psychiatric disorders	agitation	848	376115	273314	344389204	2.84095	2.65555	3.03929
psychiatric disorders	emotional disorder	409	181434	273753	344583885	2.83753	2.57497	3.12687
pregnancy, puerperium and perinatal conditions	pregnancy after post coital contraception	7	3107	274155	344762212	2.83322	1.34953	5.94808
musculoskeletal and connective tissue disorders	chondromalacia	23	10271	274139	344755048	2.81614	1.8705	4.23987
psychiatric disorders	personality change	117	52285	274045	344713034	2.81478	2.34771	3.37477
renal and urinary disorders	bladder prolapse	30	13435	274132	344751884	2.80822	1.96263	4.01812
surgical and medical procedures	adenoidectomy	4	1792	274158	344763527	2.807	1.05234	7.48736
general disorders and administration site conditions	therapeutic response shortened	175	78628	273987	344686691	2.79998	2.41389	3.24783
eye disorders	mydriasis	111	49887	274051	344715432	2.79876	2.32308	3.37183
psychiatric disorders	learning disorder	13	5851	274149	344759468	2.79411	1.6214	4.81499
gastrointestinal disorders	intestinal infarction	13	5869	274149	344759450	2.78554	1.61643	4.80022
general disorders and administration site conditions	application site exfoliation	18	8135	274144	344757184	2.78259	1.75221	4.41888
nervous system disorders	slow speech	23	10407	274139	344754912	2.77934	1.84607	4.18443
psychiatric disorders	abulia	11	4978	274151	344760341	2.77885	1.53789	5.02118
reproductive system and breast disorders	ovarian cyst ruptured	13	5894	274149	344759425	2.77372	1.60958	4.77984
metabolism and nutrition disorders	enzyme abnormality	7	3179	274155	344762140	2.76905	1.31899	5.81325
nervous system disorders	migraine with aura	37	16836	274125	344748483	2.76386	2.00177	3.81609
psychiatric disorders	panic reaction	71	32315	274091	344733004	2.76339	2.18926	3.48809
injury, poisoning and procedural complications	gallbladder injury	36	16389	274126	344748930	2.7625	1.9919	3.83122
metabolism and nutrition disorders	protein deficiency	4	1821	274158	344763498	2.7623	1.0356	7.36799
musculoskeletal and connective tissue disorders	connective tissue disorder	21	9574	274141	344755745	2.75844	1.79764	4.23277
nervous system disorders	psychogenic seizure	15	6864	274147	344758455	2.74818	1.65583	4.56115
psychiatric disorders	illness anxiety disorder	5	2290	274157	344763029	2.74572	1.14172	6.60314
respiratory, thoracic and mediastinal disorders	reflux laryngitis	8	3667	274154	344761652	2.74349	1.37095	5.49018
neoplasms benign, malignant and unspecified (incl cysts and polyps)	benign bone neoplasm	5	2294	274157	344763025	2.74093	1.13974	6.59162
social circumstances	death of relative	7	3215	274155	344762104	2.73804	1.30424	5.7481
psychiatric disorders	somatic symptom disorder	33	15161	274129	344750158	2.73738	1.9453	3.85198
infections and infestations	molluscum contagiosum	5	2303	274157	344763016	2.73022	1.13529	6.56583
musculoskeletal and connective tissue disorders	sjogren's syndrome	84	38813	274078	344726506	2.72209	2.19742	3.37204
nervous system disorders	tarsal tunnel syndrome	7	3240	274155	344762079	2.71692	1.29418	5.70371
gastrointestinal disorders	stress ulcer	4	1852	274158	344763467	2.71606	1.01828	7.24453
cardiac disorders	stress cardiomyopathy	45	20882	274117	344744437	2.7102	2.02285	3.63112
infections and infestations	pelvic inflammatory disease	15	6964	274147	344758355	2.70872	1.63207	4.49562
infections and infestations	toxic shock syndrome	8	3715	274154	344761604	2.70804	1.35325	5.41919
psychiatric disorders	claustrophobia	22	10222	274140	344755097	2.70661	1.78132	4.11252
reproductive system and breast disorders	testicular pain	32	14891	274130	344750428	2.70255	1.91042	3.82314
gastrointestinal disorders	ileal stenosis	17	7963	274145	344757356	2.68476	1.66812	4.32098
nervous system disorders	myasthenic syndrome	7	3289	274155	344762030	2.67644	1.27492	5.61867
skin and subcutaneous tissue disorders	hirsutism	11	5171	274151	344760148	2.67513	1.48053	4.83365
injury, poisoning and procedural complications	alcohol poisoning	27	12696	274135	344752623	2.67448	1.83333	3.90157
psychiatric disorders	anxiety	3917	1860090	270245	342905229	2.672	2.58894	2.75771
injury, poisoning and procedural complications	product dispensing error	183	86233	273979	344679086	2.66978	2.30921	3.08665
nervous system disorders	lumbosacral radiculopathy	11	5197	274151	344760122	2.66175	1.47312	4.80945
psychiatric disorders	fear of death	31	14720	274131	344750599	2.6485	1.86186	3.7675
product issues	device dislocation	219	104109	273943	344661210	2.6466	2.31785	3.02198
injury, poisoning and procedural complications	toxicity to various agents	1984	948474	272178	343816845	2.64235	2.52808	2.76179
psychiatric disorders	agoraphobia	20	9522	274142	344755797	2.64142	1.70331	4.09621
nervous system disorders	sleep deficit	15	7146	274147	344758173	2.63973	1.59052	4.38106
injury, poisoning and procedural complications	abdominal injury	6	2860	274156	344762459	2.6382	1.18422	5.87738
nervous system disorders	multiple sclerosis	384	183226	273778	344582093	2.63778	2.38629	2.91577
reproductive system and breast disorders	vaginal fistula	5	2384	274157	344762935	2.63745	1.09675	6.34254
renal and urinary disorders	bladder dilatation	17	8106	274145	344757213	2.6374	1.63871	4.24472
psychiatric disorders	hypomania	47	22420	274115	344742899	2.63648	1.98026	3.51017
eye disorders	pupillary disorder	6	2864	274156	344762455	2.63451	1.18256	5.86916
infections and infestations	infusion site cellulitis	5	2392	274157	344762927	2.62863	1.09308	6.32131
general disorders and administration site conditions	alcohol interaction	17	8181	274145	344757138	2.61322	1.62369	4.20578
psychiatric disorders	libido decreased	99	47652	274063	344717667	2.61317	2.14542	3.18289
surgical and medical procedures	mass excision	10	4814	274152	344760505	2.61228	1.40461	4.85828
psychiatric disorders	adjustment disorder with depressed mood	42	20256	274120	344745063	2.60767	1.92646	3.52976
nervous system disorders	incoherent	75	36186	274087	344729133	2.60682	2.07828	3.26976
musculoskeletal and connective tissue disorders	spinal fusion acquired	5	2415	274157	344762904	2.6036	1.08268	6.26105
eye disorders	miosis	61	29555	274101	344735764	2.59582	2.01912	3.33723
psychiatric disorders	compulsive shopping	33	16080	274129	344749239	2.58093	1.83416	3.63174
psychiatric disorders	delusion	177	86318	273985	344679001	2.57964	2.22583	2.9897
infections and infestations	herpes zoster oticus	6	2932	274156	344762387	2.57341	1.15516	5.73293
reproductive system and breast disorders	premenstrual syndrome	10	4900	274152	344760419	2.56643	1.37998	4.77296
general disorders and administration site conditions	therapeutic response increased	8	3922	274154	344761397	2.56511	1.28187	5.13297
nervous system disorders	cerebral hypoperfusion	5	2456	274157	344762863	2.56013	1.06462	6.15644
musculoskeletal and connective tissue disorders	cervical spinal stenosis	61	29969	274101	344735350	2.55996	1.99124	3.29111
investigations	coronavirus test positive	8	3936	274154	344761383	2.55599	1.27732	5.11469
injury, poisoning and procedural complications	extra dose administered	134	65999	274028	344699320	2.55395	2.15569	3.02579
injury, poisoning and procedural complications	ligament rupture	59	29096	274103	344736223	2.5503	1.97537	3.29257
nervous system disorders	hyperreflexia	40	19729	274122	344745590	2.54982	1.86971	3.47732
reproductive system and breast disorders	uterine mass	8	3946	274154	344761373	2.54951	1.27408	5.10172
product issues	device deployment issue	24	11847	274138	344753472	2.54766	1.70689	3.80259
gastrointestinal disorders	oral mucosal discolouration	6	2969	274156	344762350	2.54134	1.14078	5.66143
product issues	product solubility abnormal	23	11397	274139	344753922	2.53791	1.68577	3.82079
respiratory, thoracic and mediastinal disorders	throat lesion	8	3965	274154	344761354	2.53729	1.26798	5.07726
nervous system disorders	nystagmus	56	27843	274106	344737476	2.52954	1.94611	3.28788
metabolism and nutrition disorders	increased appetite	182	90541	273980	344674778	2.52881	2.18643	2.92481
nervous system disorders	multiple sclerosis relapse	535	266724	273627	344498595	2.52534	2.31978	2.74912
gastrointestinal disorders	plicated tongue	5	2490	274157	344762829	2.52518	1.0501	6.0723
cardiac disorders	cardio-respiratory arrest	443	220843	273719	344544476	2.52499	2.30009	2.77189
eye disorders	altered visual depth perception	11	5479	274151	344759840	2.52475	1.39735	4.56176
surgical and medical procedures	female sterilisation	8	3985	274154	344761334	2.52456	1.26162	5.05176
nervous system disorders	hypersomnia	309	154104	273853	344611215	2.52323	2.25661	2.82135
general disorders and administration site conditions	oral administration complication	6	2994	274156	344762325	2.52012	1.13126	5.61411
product issues	product deposit	6	2995	274156	344762324	2.51928	1.13088	5.61224
nervous system disorders	medication overuse headache	6	2996	274156	344762323	2.51844	1.1305	5.61036
product issues	product packaging quantity issue	34	16983	274128	344748336	2.51775	1.79836	3.52493
gastrointestinal disorders	inflammatory bowel disease	94	46970	274068	344718349	2.51717	2.05596	3.08186
injury, poisoning and procedural complications	spinal column injury	33	16512	274129	344748807	2.5134	1.78619	3.53669
infections and infestations	gastrointestinal viral infection	11	5508	274151	344759811	2.51146	1.38999	4.53773
gastrointestinal disorders	intestinal fistula	15	7517	274147	344757802	2.50944	1.51206	4.16472
general disorders and administration site conditions	thirst	168	84316	273994	344681003	2.50655	2.15435	2.91631
pregnancy, puerperium and perinatal conditions	breech presentation	11	5532	274151	344759787	2.50056	1.38397	4.51803
reproductive system and breast disorders	uterine spasm	7	3524	274155	344761795	2.49796	1.18996	5.24371
investigations	false positive investigation result	8	4035	274154	344761284	2.49328	1.246	4.98912
general disorders and administration site conditions	injection site scab	7	3534	274155	344761785	2.49089	1.18659	5.22886
nervous system disorders	cogwheel rigidity	21	10617	274141	344754702	2.48745	1.62111	3.81676
nervous system disorders	gait spastic	10	5061	274152	344760258	2.48479	1.3361	4.62103
injury, poisoning and procedural complications	cartilage injury	35	17748	274127	344747571	2.48009	1.78006	3.45542
blood and lymphatic system disorders	lymph node pain	20	10154	274142	344755165	2.47701	1.59733	3.84114
investigations	blood sodium increased	40	20347	274122	344744972	2.47237	1.81294	3.37167
gastrointestinal disorders	anal pruritus	20	10176	274142	344755143	2.47166	1.59388	3.83283
injury, poisoning and procedural complications	fractured sacrum	29	14774	274133	344750545	2.46856	1.7148	3.55364
injury, poisoning and procedural complications	accident	103	52520	274059	344712799	2.46675	2.03308	2.99293
infections and infestations	bacterial disease carrier	19	9726	274143	344755593	2.45671	1.56629	3.85331
injury, poisoning and procedural complications	lip injury	14	7173	274148	344758146	2.45446	1.45289	4.1465
general disorders and administration site conditions	therapeutic product effect delayed	54	27699	274108	344737620	2.45187	1.87731	3.20226
nervous system disorders	neuromyopathy	12	6158	274150	344759161	2.45058	1.39091	4.31757
nervous system disorders	tongue biting	22	11312	274140	344754007	2.4458	1.60974	3.71607
eye disorders	hypoaesthesia eye	5	2575	274157	344762744	2.44182	1.01547	5.87168
injury, poisoning and procedural complications	off label use of device	5	2575	274157	344762744	2.44182	1.01547	5.87168
social circumstances	impaired work ability	232	119607	273930	344645712	2.44042	2.14537	2.77605
psychiatric disorders	feeling guilty	14	7216	274148	344758103	2.43984	1.44423	4.12178
respiratory, thoracic and mediastinal disorders	hypopnoea	42	21678	274120	344743641	2.43661	1.80013	3.29814
renal and urinary disorders	hypertonic bladder	59	30461	274103	344734858	2.43601	1.88687	3.14498
renal and urinary disorders	urethral stenosis	17	8786	274145	344756533	2.43327	1.51194	3.91603
immune system disorders	iodine allergy	6	3115	274156	344762204	2.42223	1.08735	5.39587
metabolism and nutrition disorders	hyperphagia	42	21845	274120	344743474	2.41798	1.78637	3.27291
reproductive system and breast disorders	intermenstrual bleeding	83	43186	274079	344722133	2.41729	1.94891	2.99823
psychiatric disorders	nightmare	290	150984	273872	344614335	2.41687	2.15374	2.71214
gastrointestinal disorders	tongue discomfort	29	15101	274133	344750218	2.4151	1.67768	3.47666
investigations	electrocardiogram qrs complex prolonged	40	20840	274122	344744479	2.41388	1.77006	3.29188
injury, poisoning and procedural complications	back injury	135	70409	274027	344694910	2.41183	2.03703	2.85559
psychiatric disorders	phobia	11	5737	274151	344759582	2.41121	1.33454	4.35649
nervous system disorders	postictal state	12	6274	274150	344759045	2.40527	1.36521	4.23769
psychiatric disorders	depressed mood	495	259356	273667	344505963	2.40261	2.19965	2.6243
nervous system disorders	tardive dyskinesia	202	105807	273960	344659512	2.40182	2.09204	2.75747
eye disorders	asthenopia	39	20471	274123	344744848	2.39595	1.74999	3.28036
reproductive system and breast disorders	sexual dysfunction	105	55123	274057	344710196	2.39591	1.97836	2.90158
respiratory, thoracic and mediastinal disorders	nasal dryness	56	29474	274106	344735845	2.38955	1.83844	3.10588
general disorders and administration site conditions	injection site discharge	7	3685	274155	344761634	2.38882	1.138	5.01444
investigations	heart rate abnormal	58	30563	274104	344734756	2.38672	1.84465	3.08809
hepatobiliary disorders	cholecystitis chronic	137	72211	274025	344693108	2.38649	2.01813	2.82209
investigations	mean platelet volume increased	8	4226	274154	344761093	2.38059	1.18972	4.76348
infections and infestations	pharyngitis streptococcal	91	48091	274071	344717228	2.38	1.93752	2.92354
investigations	biopsy bone marrow	8	4242	274154	344761077	2.37161	1.18523	4.7455
psychiatric disorders	hallucination, tactile	6	3182	274156	344762137	2.37123	1.06447	5.28217
infections and infestations	croup infectious	9	4779	274153	344760540	2.36826	1.23146	4.5545
hepatobiliary disorders	biliary colic	46	24444	274116	344740875	2.3667	1.77219	3.16066
injury, poisoning and procedural complications	face injury	49	26049	274113	344739270	2.36574	1.78747	3.13108
investigations	jc polyomavirus test positive	14	7448	274148	344757871	2.36384	1.39927	3.99332
investigations	anticonvulsant drug level below therapeutic	9	4793	274153	344760526	2.36135	1.22786	4.54119
general disorders and administration site conditions	medical device discomfort	16	8526	274146	344756793	2.35997	1.44509	3.85404
surgical and medical procedures	sinus operation	30	16010	274132	344749309	2.35653	1.64706	3.37161
surgical and medical procedures	abdominal operation	8	4273	274154	344761046	2.3544	1.17664	4.71105
musculoskeletal and connective tissue disorders	muscle necrosis	8	4274	274154	344761045	2.35385	1.17637	4.70994
skin and subcutaneous tissue disorders	miliaria	18	9621	274144	344755698	2.3528	1.48169	3.73605
general disorders and administration site conditions	sluggishness	85	45522	274077	344719797	2.3485	1.89829	2.90549
investigations	hepatitis c virus test positive	6	3215	274156	344762104	2.34689	1.05355	5.22791
investigations	mean cell volume abnormal	7	3752	274155	344761567	2.34616	1.1177	4.92484
gastrointestinal disorders	intestinal haemorrhage	64	34408	274098	344730911	2.33935	1.83055	2.98957
psychiatric disorders	merycism	6	3226	274156	344762093	2.33888	1.04996	5.21007
surgical and medical procedures	foot operation	59	31738	274103	344733581	2.33799	1.81096	3.0184
eye disorders	dark circles under eyes	11	5924	274151	344759395	2.33509	1.29244	4.2189
injury, poisoning and procedural complications	accidental overdose	236	127518	273926	344637801	2.32847	2.04921	2.64579
nervous system disorders	intracranial hypotension	20	10807	274142	344754512	2.32734	1.50085	3.60894
investigations	blood testosterone decreased	55	29776	274107	344735543	2.32307	1.78306	3.02662
psychiatric disorders	psychiatric symptom	94	51111	274068	344714208	2.31321	1.88939	2.83209
investigations	human papilloma virus test positive	6	3265	274156	344762054	2.31095	1.03743	5.14779
reproductive system and breast disorders	vaginal discharge	60	32670	274102	344732649	2.30979	1.79295	2.97562
gastrointestinal disorders	retching	186	101321	273976	344663998	2.30939	1.99988	2.66679
nervous system disorders	myelopathy	38	20699	274124	344744620	2.30879	1.67943	3.174
psychiatric disorders	dysphoria	44	24019	274118	344741300	2.30385	1.71396	3.09676
nervous system disorders	tongue paralysis	8	4370	274154	344760949	2.30214	1.15054	4.60641
injury, poisoning and procedural complications	animal bite	33	18046	274129	344747273	2.29974	1.63439	3.23594
psychiatric disorders	hypersexuality	16	8769	274146	344756550	2.29457	1.40506	3.74718
general disorders and administration site conditions	food interaction	12	6590	274150	344758729	2.28993	1.29978	4.03438
renal and urinary disorders	nephrolithiasis	561	308744	273601	344456575	2.28761	2.10559	2.48536
reproductive system and breast disorders	oligomenorrhoea	9	4950	274153	344760369	2.28645	1.18894	4.39707
nervous system disorders	memory impairment	1263	696624	272899	344068695	2.28585	2.16281	2.41589
pregnancy, puerperium and perinatal conditions	morning sickness	8	4409	274154	344760910	2.28178	1.14037	4.56564
psychiatric disorders	restlessness	365	201517	273797	344563802	2.27941	2.05683	2.52608
psychiatric disorders	stress	864	477963	273298	344287356	2.27722	2.12997	2.43464
eye disorders	eyelid function disorder	6	3314	274156	344762005	2.27678	1.0221	5.07162
gastrointestinal disorders	chapped lips	31	17144	274131	344748175	2.27402	1.59869	3.23462
endocrine disorders	adrenal disorder	26	14382	274136	344750937	2.27349	1.54738	3.34033
surgical and medical procedures	emergency care	13	7206	274149	344758113	2.2687	1.31666	3.90913
gastrointestinal disorders	tongue discolouration	47	26153	274115	344739166	2.26013	1.69765	3.00898
injury, poisoning and procedural complications	wrong technique in product usage process	916	510954	273246	344254365	2.2586	2.11662	2.41011
surgical and medical procedures	thoracotomy	7	3898	274155	344761421	2.25828	1.07586	4.74025
hepatobiliary disorders	hepatic mass	28	15595	274134	344749724	2.25795	1.55846	3.27138
surgical and medical procedures	dental care	23	12812	274139	344752507	2.2576	1.49965	3.39864
nervous system disorders	hyperkinesia	36	20075	274126	344745244	2.25525	1.62626	3.12753
nervous system disorders	brain oedema	127	70896	274035	344694423	2.25325	1.89318	2.68181
psychiatric disorders	mental disorder	420	234630	273742	344530689	2.25295	2.04714	2.47946
musculoskeletal and connective tissue disorders	back disorder	176	98419	273986	344666900	2.2496	1.94028	2.60823
eye disorders	pupillary reflex impaired	20	11193	274142	344754126	2.24707	1.44911	3.48443
respiratory, thoracic and mediastinal disorders	nasal septum perforation	6	3375	274156	344761944	2.23563	1.00364	4.97989
infections and infestations	sinusitis bacterial	8	4501	274154	344760818	2.23514	1.11707	4.47226
general disorders and administration site conditions	performance status decreased	44	24887	274118	344740432	2.22349	1.65419	2.98871
infections and infestations	wound infection staphylococcal	45	25455	274117	344739864	2.22328	1.65951	2.97858
surgical and medical procedures	cholecystectomy	127	71887	274035	344693432	2.22219	1.86708	2.64483
psychiatric disorders	insomnia	2583	1470204	271579	343295115	2.22084	2.13637	2.30867
psychiatric disorders	suicide attempt	464	263271	273698	344502048	2.21838	2.02512	2.43008
surgical and medical procedures	chest tube insertion	7	3984	274155	344761335	2.20954	1.05265	4.63786
surgical and medical procedures	therapy change	43	24521	274119	344740798	2.20538	1.63512	2.97452
product issues	product physical consistency issue	14	7984	274148	344757335	2.20514	1.30537	3.7251
respiratory, thoracic and mediastinal disorders	tonsillar hypertrophy	15	8555	274147	344756764	2.20496	1.32867	3.65917
psychiatric disorders	schizoaffective disorder	28	16044	274134	344749275	2.19475	1.51486	3.1798
nervous system disorders	quadriparesis	15	8596	274147	344756723	2.19444	1.32234	3.64171
nervous system disorders	peroneal nerve palsy	72	41284	274090	344724035	2.19346	1.74065	2.76405
infections and infestations	empyema	26	14909	274136	344750410	2.19313	1.4927	3.22221
gastrointestinal disorders	teeth brittle	13	7481	274149	344757838	2.1853	1.26828	3.76536
reproductive system and breast disorders	nipple pain	12	6921	274150	344758398	2.18041	1.23764	3.84134
injury, poisoning and procedural complications	neck injury	43	24835	274119	344740484	2.1775	1.61445	2.9369
psychiatric disorders	head banging	7	4047	274155	344761272	2.17514	1.03628	4.56561
psychiatric disorders	intentional self-injury	153	88492	274009	344676827	2.17488	1.85583	2.54877
nervous system disorders	dyskinesia	422	244240	273740	344521079	2.17457	1.97637	2.39264
skin and subcutaneous tissue disorders	neurodermatitis	19	10996	274143	344754323	2.17296	1.38546	3.40808
musculoskeletal and connective tissue disorders	hypermobility syndrome	8	4644	274154	344760675	2.16631	1.0827	4.33446
skin and subcutaneous tissue disorders	lentigo	9	5238	274153	344760081	2.16073	1.1236	4.15517
surgical and medical procedures	artificial crown procedure	9	5242	274153	344760077	2.15908	1.12275	4.15199
musculoskeletal and connective tissue disorders	bone metabolism disorder	7	4082	274155	344761237	2.15649	1.0274	4.52644
infections and infestations	prostate infection	9	5251	274153	344760068	2.15538	1.12082	4.14487
eye disorders	eye discharge	64	37381	274098	344727938	2.15328	1.68498	2.75173
nervous system disorders	carpal tunnel syndrome	204	119281	273958	344646038	2.15153	1.87533	2.46842
reproductive system and breast disorders	menstrual disorder	49	28671	274113	344736648	2.14937	1.62403	2.84465
eye disorders	macular fibrosis	9	5266	274153	344760053	2.14924	1.11763	4.13306
renal and urinary disorders	bladder disorder	115	67424	274047	344697895	2.14534	1.78664	2.57607
musculoskeletal and connective tissue disorders	joint ankylosis	10	5875	274152	344759444	2.14051	1.15108	3.98042
surgical and medical procedures	spinal fusion surgery	48	28262	274114	344737057	2.13597	1.60923	2.83513
reproductive system and breast disorders	galactorrhoea	55	32415	274107	344732904	2.13393	1.63792	2.78014
immune system disorders	rubber sensitivity	14	8259	274148	344757060	2.13171	1.26192	3.60101
investigations	vitamin d decreased	104	61385	274058	344703934	2.13096	1.758	2.58303
eye disorders	blepharospasm	36	21280	274126	344744039	2.12754	1.53419	2.95037
reproductive system and breast disorders	priapism	18	10642	274144	344754677	2.12706	1.33959	3.37746
injury, poisoning and procedural complications	intentional product misuse	1067	633058	273095	344132261	2.12389	1.99987	2.25561
skin and subcutaneous tissue disorders	seborrhoeic dermatitis	25	14852	274137	344750467	2.11686	1.42987	3.13391
gastrointestinal disorders	rectal prolapse	23	13685	274139	344751634	2.11358	1.40401	3.18175
injury, poisoning and procedural complications	head injury	312	185979	273850	344579340	2.1109	1.8889	2.35899
nervous system disorders	optic neuritis	65	38787	274097	344726532	2.10765	1.6524	2.68831
skin and subcutaneous tissue disorders	skin odour abnormal	28	16715	274134	344748604	2.10664	1.45406	3.0521
nervous system disorders	white matter lesion	12	7176	274150	344758143	2.10293	1.19368	3.70477
skin and subcutaneous tissue disorders	hair growth abnormal	45	27082	274117	344738237	2.08971	1.55983	2.79958
psychiatric disorders	alcohol withdrawal syndrome	10	6025	274152	344759294	2.08722	1.12243	3.88127
investigations	blood electrolytes decreased	12	7232	274150	344758087	2.08665	1.18444	3.67607
eye disorders	optic neuropathy	16	9675	274146	344755644	2.07969	1.27354	3.39613
metabolism and nutrition disorders	vitamin b complex deficiency	10	6048	274152	344759271	2.07928	1.11817	3.86651
investigations	high density lipoprotein increased	11	6666	274151	344758653	2.07517	1.14864	3.74905
metabolism and nutrition disorders	vitamin d deficiency	153	92847	274009	344672472	2.07284	1.76878	2.42917
general disorders and administration site conditions	brain death	23	13968	274139	344751351	2.07076	1.37557	3.11726
psychiatric disorders	personality disorder	46	27940	274116	344737379	2.07055	1.55048	2.76506
injury, poisoning and procedural complications	overdose	1864	1137349	272298	343627970	2.06822	1.97604	2.16469
cardiac disorders	cardiac hypertrophy	14	8520	274148	344756799	2.06641	1.22328	3.49065
psychiatric disorders	staring	21	12786	274141	344752533	2.06547	1.34619	3.16905
nervous system disorders	dysaesthesia	41	24968	274121	344740351	2.06514	1.52017	2.80548
social circumstances	partner stress	11	6712	274151	344758607	2.06094	1.14077	3.72334
product issues	product label issue	25	15275	274137	344750044	2.05824	1.39029	3.04709
psychiatric disorders	loss of libido	38	23269	274124	344742050	2.05378	1.49398	2.82333
musculoskeletal and connective tissue disorders	facial asymmetry	8	4916	274154	344760403	2.04645	1.02282	4.0945
nervous system disorders	facial spasm	8	4920	274154	344760399	2.04479	1.02199	4.09117
psychiatric disorders	negative thoughts	18	11072	274144	344754247	2.04445	1.28758	3.24624
surgical and medical procedures	self-medication	25	15433	274137	344749886	2.03716	1.37606	3.01589
reproductive system and breast disorders	vulval disorder	8	4967	274154	344760352	2.02544	1.01233	4.05243
metabolism and nutrition disorders	glucose tolerance impaired	74	45964	274088	344719355	2.02483	1.61192	2.54352
pregnancy, puerperium and perinatal conditions	ectopic pregnancy	13	8082	274149	344757237	2.02279	1.17401	3.48523
nervous system disorders	muscle contractions involuntary	28	17416	274134	344747903	2.02185	1.39555	2.92921
surgical and medical procedures	thyroidectomy	15	9371	274147	344755948	2.01295	1.21302	3.3404
eye disorders	eye movement disorder	56	35007	274106	344730312	2.01184	1.5479	2.61484
infections and infestations	perirectal abscess	17	10648	274145	344754671	2.00775	1.24764	3.23097
infections and infestations	tinea infection	11	6894	274151	344758425	2.00653	1.11067	3.625
surgical and medical procedures	ankle operation	14	8788	274148	344756531	2.00339	1.18599	3.38415
nervous system disorders	judgement impaired	15	9465	274147	344755854	1.99296	1.20098	3.30721
nervous system disorders	neurological symptom	47	29714	274115	344735605	1.98925	1.49423	2.64827
social circumstances	disability	255	161389	273907	344603930	1.98785	1.75797	2.24779
injury, poisoning and procedural complications	chest injury	24	15193	274138	344750126	1.98657	1.33108	2.96484
ear and labyrinth disorders	vestibular disorder	14	8873	274148	344756446	1.9842	1.17463	3.35172
pregnancy, puerperium and perinatal conditions	gestational hypertension	10	6367	274152	344758952	1.9751	1.06217	3.67269
vascular disorders	behcet's syndrome	12	7654	274150	344757665	1.9716	1.11917	3.47329
general disorders and administration site conditions	injection site oedema	10	6381	274152	344758938	1.97077	1.05984	3.66463
injury, poisoning and procedural complications	maternal exposure before pregnancy	32	20490	274130	344744829	1.96403	1.38851	2.77812
injury, poisoning and procedural complications	mouth injury	15	9624	274147	344755695	1.96003	1.18114	3.25255
nervous system disorders	drooling	49	31494	274113	344733825	1.95669	1.47848	2.58959
surgical and medical procedures	aortic valve replacement	11	7081	274151	344758238	1.95354	1.08135	3.52922
nervous system disorders	central nervous system lesion	106	68463	274056	344696856	1.94737	1.6095	2.35616
nervous system disorders	mental impairment	190	122837	273972	344642482	1.94575	1.68758	2.24342
general disorders and administration site conditions	medical device pain	11	7125	274151	344758194	1.94148	1.07468	3.50742
hepatobiliary disorders	biliary dyskinesia	30	19437	274132	344745882	1.94103	1.35673	2.77696
gastrointestinal disorders	tooth discolouration	17	11031	274145	344754288	1.93804	1.20434	3.11874
nervous system disorders	clonus	24	15595	274138	344749724	1.93535	1.29678	2.88839
injury, poisoning and procedural complications	recalled product administered	17	11064	274145	344754255	1.93226	1.20074	3.10944
cardiac disorders	arteriospasm coronary	24	15620	274138	344749699	1.93226	1.2947	2.88377
psychiatric disorders	catatonia	35	22780	274127	344742539	1.93222	1.38693	2.6919
psychiatric disorders	near death experience	12	7819	274150	344757500	1.92999	1.09556	3.39997
surgical and medical procedures	spinal laminectomy	16	10428	274146	344754891	1.92951	1.18161	3.1508
surgical and medical procedures	rotator cuff repair	17	11099	274145	344754220	1.92617	1.19696	3.09963
skin and subcutaneous tissue disorders	hyperhidrosis	1039	679695	273123	344085624	1.92579	1.81189	2.04686
nervous system disorders	neuralgia	266	173952	273896	344591367	1.92385	1.70575	2.16984
reproductive system and breast disorders	penis disorder	12	7860	274150	344757459	1.91992	1.08985	3.38222
psychiatric disorders	nervousness	420	275298	273742	344490021	1.91991	1.74455	2.11291
reproductive system and breast disorders	vulvovaginal discomfort	19	12452	274143	344752867	1.91887	1.22351	3.00943
surgical and medical procedures	therapy interrupted	113	74137	274049	344691182	1.9171	1.59401	2.30568
nervous system disorders	cerebral disorder	53	34792	274109	344730527	1.91581	1.46329	2.50829
social circumstances	social problem	29	19061	274133	344746258	1.91333	1.32921	2.75414
skin and subcutaneous tissue disorders	skin wrinkling	19	12489	274143	344752830	1.91318	1.21988	3.00051
nervous system disorders	sensory disturbance	126	82866	274036	344682453	1.91252	1.60582	2.27779
musculoskeletal and connective tissue disorders	joint lock	25	16444	274137	344748875	1.91191	1.29148	2.8304
injury, poisoning and procedural complications	intentional product use issue	854	562835	273308	344202484	1.9109	1.78666	2.04378
gastrointestinal disorders	dry mouth	650	428400	273512	344336919	1.91017	1.76856	2.06312
immune system disorders	seasonal allergy	155	102147	274007	344663172	1.90871	1.63041	2.23451
respiratory, thoracic and mediastinal disorders	nasal discomfort	50	32959	274112	344732360	1.90788	1.44566	2.51787
immune system disorders	autoimmune disorder	70	46206	274092	344719113	1.90532	1.50709	2.40879
injury, poisoning and procedural complications	intentional dose omission	59	38953	274103	344726366	1.9049	1.47556	2.45916
nervous system disorders	sedation	289	191179	273873	344574140	1.90192	1.69455	2.13465
product issues	product distribution issue	14	9271	274148	344756048	1.89901	1.12423	3.20777
gastrointestinal disorders	impaired gastric emptying	99	65572	274063	344699747	1.89892	1.55911	2.3128
investigations	cd4 lymphocytes decreased	17	11283	274145	344754036	1.89476	1.17745	3.04906
injury, poisoning and procedural complications	product administered to patient of inappropriate age	47	31204	274115	344734115	1.89426	1.42289	2.52177
reproductive system and breast disorders	penile pain	12	7968	274150	344757351	1.8939	1.07508	3.33636
injury, poisoning and procedural complications	ankle fracture	165	109615	273997	344655704	1.89345	1.62524	2.20592
investigations	urine ketone body present	17	11291	274145	344754028	1.89341	1.17661	3.0469
general disorders and administration site conditions	impaired self-care	24	15953	274138	344749366	1.89192	1.26768	2.82355
respiratory, thoracic and mediastinal disorders	pharyngeal swelling	43	28585	274119	344736734	1.89182	1.40269	2.5515
renal and urinary disorders	micturition urgency	120	79816	274042	344685503	1.89102	1.58094	2.26192
investigations	respiratory rate decreased	31	20778	274131	344744541	1.87628	1.31914	2.66872
psychiatric disorders	self esteem decreased	16	10726	274146	344754593	1.8759	1.14879	3.06323
reproductive system and breast disorders	pelvic pain	104	70064	274058	344695255	1.86694	1.54023	2.26296
nervous system disorders	tremor	1254	847171	272908	343918148	1.86537	1.76463	1.97186
nervous system disorders	nerve compression	91	61402	274071	344703917	1.86398	1.5175	2.28957
social circumstances	family stress	25	16894	274137	344748425	1.86098	1.25709	2.75499
general disorders and administration site conditions	drug withdrawal syndrome	526	355869	273636	344409450	1.86036	1.70773	2.02663
general disorders and administration site conditions	sensation of foreign body	51	34490	274111	344730829	1.85965	1.41298	2.44751
respiratory, thoracic and mediastinal disorders	hyperventilation	52	35188	274110	344730131	1.8585	1.41587	2.43952
respiratory, thoracic and mediastinal disorders	upper respiratory tract congestion	24	16247	274138	344749072	1.85768	1.24475	2.77244
infections and infestations	fungal skin infection	38	25753	274124	344739566	1.85567	1.3499	2.55092
infections and infestations	hepatitis c	98	66672	274064	344698647	1.84872	1.51637	2.2539
investigations	investigation	12	8166	274150	344757153	1.84798	1.04902	3.25543
nervous system disorders	autonomic neuropathy	13	8885	274149	344756434	1.83997	1.06794	3.17012
nervous system disorders	coordination abnormal	237	162361	273925	344602958	1.83634	1.61658	2.08598
nervous system disorders	generalised tonic-clonic seizure	178	122024	273984	344643295	1.83493	1.58398	2.12563
ear and labyrinth disorders	ear swelling	12	8228	274150	344757091	1.83405	1.04112	3.23089
musculoskeletal and connective tissue disorders	fibromyalgia	392	269591	273770	344495728	1.82969	1.657	2.02038
skin and subcutaneous tissue disorders	cold sweat	125	85997	274037	344679322	1.82824	1.534	2.17892
congenital, familial and genetic disorders	cleft palate	12	8265	274150	344757054	1.82584	1.03646	3.21642
investigations	anion gap increased	11	7577	274151	344757742	1.82566	1.01059	3.29809
injury, poisoning and procedural complications	spinal cord injury	14	9652	274148	344755667	1.82405	1.07986	3.0811
investigations	carbon dioxide decreased	14	9666	274148	344755653	1.82141	1.0783	3.07663
endocrine disorders	hypopituitarism	14	9698	274148	344755621	1.8154	1.07474	3.06648
general disorders and administration site conditions	nonspecific reaction	24	16724	274138	344748595	1.8047	1.20926	2.69334
musculoskeletal and connective tissue disorders	muscle atrophy	99	69037	274063	344696282	1.8036	1.48085	2.19668
renal and urinary disorders	bladder spasm	19	13268	274143	344752051	1.80085	1.14828	2.82428
cardiac disorders	palpitations	809	567593	273353	344197726	1.79472	1.67495	1.92304
injury, poisoning and procedural complications	osteoradionecrosis	19	13329	274143	344751990	1.79261	1.14303	2.81135
nervous system disorders	amnesia	530	372671	273632	344392648	1.78993	1.64362	1.94928
eye disorders	oculogyric crisis	13	9142	274149	344756177	1.78825	1.03793	3.08096
psychiatric disorders	schizophrenia	105	73853	274057	344691466	1.78818	1.47661	2.16549
endocrine disorders	basedow's disease	22	15498	274140	344749821	1.78517	1.17507	2.71203
gastrointestinal disorders	aptyalism	12	8464	274150	344756855	1.78291	1.0121	3.14076
reproductive system and breast disorders	breast tenderness	33	23285	274129	344742034	1.78228	1.26673	2.50766
ear and labyrinth disorders	meniere's disease	17	11996	274145	344753323	1.78213	1.10748	2.86777
psychiatric disorders	hallucination	544	384212	273618	344381107	1.78206	1.63819	1.93856
injury, poisoning and procedural complications	tongue injury	16	11291	274146	344754028	1.78203	1.09132	2.90989
surgical and medical procedures	appendicectomy	28	19763	274134	344745556	1.78173	1.22985	2.58124
psychiatric disorders	depression suicidal	20	14136	274142	344751183	1.77924	1.1475	2.75876
nervous system disorders	cognitive disorder	423	299244	273739	344466075	1.77879	1.61687	1.95692
general disorders and administration site conditions	temperature intolerance	80	56634	274082	344708685	1.77658	1.42671	2.21225
nervous system disorders	psychomotor skills impaired	21	14907	274141	344750412	1.77158	1.15471	2.71799
surgical and medical procedures	therapy cessation	200	142311	273962	344623008	1.76785	1.53883	2.03095
neoplasms benign, malignant and unspecified (incl cysts and polyps)	pituitary tumour	13	9278	274149	344756041	1.76203	1.02272	3.03578
nervous system disorders	lethargy	425	303772	273737	344461547	1.76055	1.60065	1.93642
musculoskeletal and connective tissue disorders	intervertebral disc protrusion	328	235078	273834	344530241	1.7555	1.57522	1.95643
gastrointestinal disorders	vomiting projectile	15	10766	274147	344754553	1.75212	1.0559	2.90741
gastrointestinal disorders	anal incontinence	129	92890	274033	344672429	1.74672	1.46963	2.07606
nervous system disorders	dystonia	136	97975	274026	344667344	1.74595	1.47561	2.06582
general disorders and administration site conditions	potentiating drug interaction	30	21659	274132	344743660	1.74188	1.21757	2.49199
surgical and medical procedures	gallbladder operation	22	15942	274140	344749377	1.73545	1.14235	2.63647
nervous system disorders	dysgraphia	43	31170	274119	344734149	1.73491	1.28638	2.33984
reproductive system and breast disorders	gynaecomastia	269	195597	273893	344569722	1.73016	1.53506	1.95006
nervous system disorders	seizure	1064	774660	273098	343990659	1.73005	1.6289	1.83748
skin and subcutaneous tissue disorders	livedo reticularis	21	15302	274141	344750017	1.72584	1.12491	2.64781
immune system disorders	reaction to excipient	18	13118	274144	344752201	1.72557	1.08681	2.73975
respiratory, thoracic and mediastinal disorders	painful respiration	25	18251	274137	344747068	1.72261	1.16364	2.55008
nervous system disorders	speech disorder	387	283918	273775	344481401	1.7151	1.55224	1.89505
nervous system disorders	akathisia	81	59410	274081	344705909	1.71473	1.37891	2.13232
vascular disorders	poor peripheral circulation	37	27152	274125	344738167	1.71372	1.24136	2.36584
reproductive system and breast disorders	erectile dysfunction	149	109401	274013	344655918	1.71309	1.45874	2.01178
general disorders and administration site conditions	application site discolouration	14	10279	274148	344755040	1.71278	1.01402	2.89308
metabolism and nutrition disorders	overweight	50	36740	274112	344728579	1.71151	1.2969	2.25867
investigations	heart rate increased	778	572332	273384	344192987	1.71144	1.59507	1.83629
injury, poisoning and procedural complications	anaesthetic complication	14	10295	274148	344755024	1.71012	1.01244	2.88858
renal and urinary disorders	pollakiuria	318	234635	273844	344530684	1.70514	1.52744	1.9035
general disorders and administration site conditions	paradoxical drug reaction	22	16290	274140	344749029	1.69837	1.11795	2.58013
general disorders and administration site conditions	feeling hot	380	281733	273782	344483586	1.69711	1.53456	1.87688
general disorders and administration site conditions	illness	251	186495	273911	344578824	1.69311	1.49588	1.91635
reproductive system and breast disorders	breast disorder	18	13384	274144	344751935	1.69128	1.06522	2.68528
renal and urinary disorders	neurogenic bladder	30	22365	274132	344742954	1.68689	1.17914	2.4133
respiratory, thoracic and mediastinal disorders	asphyxia	51	38098	274111	344727221	1.68352	1.27918	2.21566
injury, poisoning and procedural complications	facial bones fracture	46	34412	274116	344730907	1.6811	1.25891	2.24488
product issues	product odour abnormal	26	19486	274136	344745833	1.67797	1.14216	2.46513
injury, poisoning and procedural complications	intentional underdose	36	26993	274126	344738326	1.67722	1.20953	2.32576
investigations	antinuclear antibody positive	41	30822	274121	344734497	1.67288	1.23149	2.27249
injury, poisoning and procedural complications	exposure during pregnancy	347	262333	273815	344502986	1.66423	1.49781	1.84913
nervous system disorders	headache	3929	2989035	270233	341776284	1.66247	1.6109	1.7157
metabolism and nutrition disorders	weight loss poor	15	11353	274147	344753966	1.66152	1.00132	2.75703
respiratory, thoracic and mediastinal disorders	throat clearing	16	12134	274146	344753185	1.65822	1.01553	2.70765
injury, poisoning and procedural complications	traumatic lung injury	16	12175	274146	344753144	1.65264	1.01211	2.69853
infections and infestations	vulvovaginal mycotic infection	31	23593	274131	344741726	1.6524	1.16178	2.35021
skin and subcutaneous tissue disorders	dermatitis atopic	135	102809	274027	344662510	1.65159	1.39501	1.95538
social circumstances	economic problem	225	171949	273937	344593370	1.64604	1.44421	1.87606
injury, poisoning and procedural complications	fibula fracture	37	28275	274125	344737044	1.64565	1.19206	2.27184
cardiac disorders	cardiac arrest	543	419730	273619	344345589	1.62809	1.49654	1.7712
investigations	blood pressure increased	1304	1011123	272858	343754196	1.62474	1.53865	1.71565
ear and labyrinth disorders	ear discomfort	69	53551	274093	344711768	1.62047	1.27964	2.05207
endocrine disorders	thyroid mass	30	23283	274132	344742036	1.62038	1.13266	2.31812
injury, poisoning and procedural complications	arthropod bite	56	43476	274106	344721843	1.6199	1.24639	2.10534
psychiatric disorders	disorientation	301	233805	273861	344531514	1.61961	1.4464	1.81357
psychiatric disorders	hallucination, visual	138	107345	274024	344657974	1.61695	1.36827	1.91083
infections and infestations	ear infection	205	159546	273957	344605773	1.61625	1.40928	1.85362
nervous system disorders	intracranial pressure increased	30	23365	274132	344741954	1.61469	1.12868	2.30998
renal and urinary disorders	stress urinary incontinence	24	18710	274138	344746609	1.61313	1.08092	2.40736
musculoskeletal and connective tissue disorders	muscle spasms	1183	926215	272979	343839104	1.60879	1.51943	1.7034
reproductive system and breast disorders	genital haemorrhage	29	22738	274133	344742581	1.60391	1.1143	2.30864
respiratory, thoracic and mediastinal disorders	choking sensation	30	23539	274132	344741780	1.60276	1.12034	2.2929
gastrointestinal disorders	hyperaesthesia teeth	30	23552	274132	344741767	1.60187	1.11972	2.29163
psychiatric disorders	tension	49	38667	274113	344726652	1.59368	1.20423	2.10907
endocrine disorders	thyroid disorder	122	96373	274040	344668946	1.59218	1.3331	1.90162
nervous system disorders	trigeminal neuralgia	36	28444	274126	344736875	1.59166	1.14784	2.20708
surgical and medical procedures	hip surgery	24	18979	274138	344746340	1.59026	1.06561	2.37323
general disorders and administration site conditions	infusion site pruritus	26	20562	274136	344744757	1.59016	1.0824	2.33609
musculoskeletal and connective tissue disorders	muscle disorder	58	45893	274104	344719426	1.5894	1.22851	2.05629
investigations	thyroid function test abnormal	30	23783	274132	344741536	1.58631	1.10885	2.26937
injury, poisoning and procedural complications	patella fracture	19	15068	274143	344750251	1.58572	1.01114	2.48678
investigations	blood potassium abnormal	21	16660	274141	344748659	1.58516	1.03323	2.43191
gastrointestinal disorders	defaecation urgency	36	28683	274126	344736636	1.57839	1.13828	2.18868
investigations	blood pressure abnormal	121	96560	274041	344668759	1.57607	1.31864	1.88375
psychiatric disorders	sleep disorder	512	409261	273650	344356058	1.57428	1.44346	1.71696
general disorders and administration site conditions	complication associated with device	211	168639	273951	344596680	1.57385	1.375	1.80145
general disorders and administration site conditions	treatment noncompliance	279	223950	273883	344541369	1.56722	1.39351	1.76258
nervous system disorders	muscle spasticity	114	91834	274048	344673485	1.56129	1.29925	1.87617
metabolism and nutrition disorders	weight fluctuation	84	67668	274078	344697651	1.56121	1.26041	1.93378
general disorders and administration site conditions	drug ineffective	6001	4872095	268161	339893224	1.56119	1.52173	1.60167
skin and subcutaneous tissue disorders	skin warm	42	33851	274120	344731468	1.56034	1.15287	2.11181
injury, poisoning and procedural complications	nerve injury	92	74244	274070	344691075	1.55846	1.27022	1.9121
gastrointestinal disorders	functional gastrointestinal disorder	41	33098	274121	344732221	1.55784	1.14681	2.11618
general disorders and administration site conditions	feeling of body temperature change	43	34740	274119	344730579	1.55661	1.1542	2.09932
metabolism and nutrition disorders	obesity	221	179237	273941	344586082	1.55098	1.35921	1.76979
skin and subcutaneous tissue disorders	rosacea	33	26764	274129	344738555	1.55059	1.1021	2.1816
psychiatric disorders	dependence	46	37526	274116	344727793	1.54158	1.15445	2.05854
injury, poisoning and procedural complications	limb injury	208	170007	273954	344595312	1.53896	1.34322	1.76323
respiratory, thoracic and mediastinal disorders	choking	105	85873	274057	344679446	1.53783	1.2699	1.86228
ear and labyrinth disorders	ear disorder	34	27806	274128	344737513	1.53771	1.09849	2.15257
endocrine disorders	hyperprolactinaemia	48	39266	274114	344726053	1.53733	1.15829	2.0404
injury, poisoning and procedural complications	tibia fracture	43	35277	274119	344730042	1.53291	1.13663	2.06736
renal and urinary disorders	urinary incontinence	254	208852	273908	344556467	1.52986	1.35264	1.73029
gastrointestinal disorders	lip dry	50	41145	274112	344724174	1.52826	1.15806	2.01679
musculoskeletal and connective tissue disorders	intervertebral disc disorder	61	50217	274101	344715102	1.52767	1.1884	1.96379
investigations	weight increased	1635	1352326	272527	343412993	1.5235	1.45116	1.59945
nervous system disorders	petit mal epilepsy	27	22326	274135	344742993	1.52084	1.0427	2.21824
psychiatric disorders	middle insomnia	128	105878	274034	344659441	1.52051	1.27847	1.80838
skin and subcutaneous tissue disorders	ingrowing nail	32	26538	274130	344738781	1.51641	1.07211	2.14482
general disorders and administration site conditions	therapeutic response decreased	331	274838	273831	344490481	1.51512	1.3602	1.68768
immune system disorders	food allergy	54	45059	274108	344720260	1.50715	1.15409	1.96822
congenital, familial and genetic disorders	hereditary angioedema	59	49286	274103	344716033	1.50548	1.16622	1.94345
musculoskeletal and connective tissue disorders	scoliosis	98	81919	274064	344683400	1.50456	1.23412	1.83427
vascular disorders	peripheral coldness	97	81331	274065	344683988	1.49997	1.2291	1.83053
nervous system disorders	unresponsive to stimuli	174	146327	273988	344618992	1.49566	1.28897	1.73549
nervous system disorders	formication	39	32817	274123	344732502	1.49452	1.09171	2.04596
infections and infestations	progressive multifocal leukoencephalopathy	72	60592	274090	344704727	1.49442	1.18599	1.88305
injury, poisoning and procedural complications	foot fracture	183	154099	273979	344611220	1.4937	1.29206	1.72681
infections and infestations	kidney infection	133	112152	274029	344653167	1.49152	1.25823	1.76808
eye disorders	vision blurred	707	599824	273455	344165495	1.48346	1.37785	1.59717
metabolism and nutrition disorders	abnormal weight gain	78	66300	274084	344699019	1.47958	1.18491	1.84752
infections and infestations	gastroenteritis viral	138	117366	274024	344647953	1.47885	1.25142	1.74761
musculoskeletal and connective tissue disorders	spondylolisthesis	43	36768	274119	344728551	1.47074	1.09054	1.9835
investigations	lymphocyte count decreased	160	136890	274002	344628429	1.4701	1.2589	1.71672
immune system disorders	immune reconstitution inflammatory syndrome	44	37654	274118	344727665	1.46954	1.09337	1.97511
injury, poisoning and procedural complications	wrist fracture	91	78193	274071	344687126	1.46364	1.19162	1.79777
musculoskeletal and connective tissue disorders	intervertebral disc degeneration	194	167018	273968	344598301	1.46101	1.26906	1.68199
injury, poisoning and procedural complications	poor quality product administered	42	36189	274120	344729130	1.45952	1.0784	1.97534
nervous system disorders	paraesthesia	913	789160	273249	343976159	1.45638	1.36471	1.55421
gastrointestinal disorders	food poisoning	32	27664	274130	344737655	1.45468	1.02848	2.05749
general disorders and administration site conditions	rebound effect	39	33826	274123	344731493	1.44994	1.05915	1.98491
respiratory, thoracic and mediastinal disorders	upper-airway cough syndrome	72	62509	274090	344702810	1.44858	1.14962	1.82528
musculoskeletal and connective tissue disorders	limb discomfort	206	178910	273956	344586409	1.44827	1.26324	1.6604
immune system disorders	immune system disorder	74	64289	274088	344701030	1.4476	1.15246	1.81832
nervous system disorders	dysarthria	259	225520	273903	344539799	1.44463	1.27882	1.63194
nervous system disorders	anosmia	47	40951	274115	344724368	1.44335	1.08425	1.9214
injury, poisoning and procedural complications	product dose omission issue	1575	1375146	272587	343390173	1.44283	1.37307	1.51613
vascular disorders	superficial vein thrombosis	32	27926	274130	344737393	1.44103	1.01883	2.03818
hepatobiliary disorders	gallbladder disorder	152	132819	274010	344632500	1.43937	1.22764	1.68762
metabolism and nutrition disorders	vitamin b12 deficiency	39	34077	274123	344731242	1.43926	1.05135	1.97029
investigations	blood cholesterol abnormal	32	28036	274130	344737283	1.43538	1.01484	2.03018
general disorders and administration site conditions	therapeutic product effect decreased	768	677616	273394	344087703	1.42645	1.32887	1.53121
general disorders and administration site conditions	condition aggravated	1981	1750703	272181	343014616	1.42602	1.36434	1.4905
pregnancy, puerperium and perinatal conditions	abortion spontaneous	118	104251	274044	344661068	1.42355	1.18837	1.70528
respiratory, thoracic and mediastinal disorders	respiration abnormal	41	36256	274121	344729063	1.42213	1.04693	1.9318
psychiatric disorders	fear	207	183195	273955	344582124	1.42125	1.24008	1.62888
nervous system disorders	paralysis	81	71688	274081	344693631	1.421	1.14274	1.76701
nervous system disorders	loss of consciousness	764	679445	273398	344085874	1.41518	1.31812	1.51938
injury, poisoning and procedural complications	muscle strain	79	70214	274083	344695105	1.415	1.1348	1.76439
investigations	weight decreased	1978	1765922	272184	342999397	1.41152	1.35041	1.47538
nervous system disorders	movement disorder	182	163560	273980	344601759	1.39956	1.21015	1.61862
general disorders and administration site conditions	fatigue	4650	4205613	269512	340559706	1.39714	1.35719	1.43825
nervous system disorders	balance disorder	619	559237	273543	344206082	1.3928	1.28711	1.50716
surgical and medical procedures	endodontic procedure	43	38874	274119	344726445	1.39106	1.03146	1.87601
surgical and medical procedures	hospitalisation	434	392526	273728	344372793	1.39101	1.26595	1.52843
infections and infestations	furuncle	47	42578	274115	344722741	1.38819	1.04282	1.84796
respiratory, thoracic and mediastinal disorders	throat tightness	113	102607	274049	344662712	1.38506	1.15168	1.66573
general disorders and administration site conditions	infusion site swelling	39	35533	274123	344729786	1.38028	1.00827	1.88953
respiratory, thoracic and mediastinal disorders	sinus disorder	148	134984	274014	344630335	1.37899	1.17364	1.62027
investigations	product residue present	39	35579	274123	344729740	1.37849	1.00697	1.88709
injury, poisoning and procedural complications	lower limb fracture	111	101313	274051	344664006	1.37791	1.14385	1.65988
injury, poisoning and procedural complications	meniscus injury	73	67020	274089	344698299	1.36983	1.08886	1.7233
ear and labyrinth disorders	tinnitus	243	223931	273919	344541388	1.36493	1.20352	1.548
nervous system disorders	sensory loss	65	59941	274097	344705378	1.36374	1.06926	1.73934
general disorders and administration site conditions	cyst	108	99916	274054	344665403	1.35941	1.12559	1.6418
nervous system disorders	hypoaesthesia	979	912115	273183	343853204	1.35099	1.26877	1.43854
skin and subcutaneous tissue disorders	night sweats	231	215799	273931	344549520	1.3464	1.18335	1.53191
cardiac disorders	tachycardia	525	491869	273637	344273450	1.34288	1.23263	1.463
nervous system disorders	sinus headache	59	55494	274103	344709825	1.33704	1.03575	1.72598
general disorders and administration site conditions	feeling cold	153	144009	274009	344621310	1.33622	1.14027	1.56586
injury, poisoning and procedural complications	inappropriate schedule of product administration	857	807996	273305	343957323	1.33484	1.24822	1.42747
gastrointestinal disorders	paraesthesia oral	69	65361	274093	344699958	1.32762	1.04841	1.68118
gastrointestinal disorders	hypoaesthesia oral	81	76835	274081	344688484	1.32579	1.06618	1.64861
ear and labyrinth disorders	vertigo	343	326843	273819	344438476	1.32009	1.18738	1.46763
nervous system disorders	head discomfort	89	84873	274073	344680446	1.31878	1.07122	1.62353
reproductive system and breast disorders	ovarian cyst	79	75493	274083	344689826	1.31603	1.05544	1.64097
skin and subcutaneous tissue disorders	acne	364	348862	273798	344416457	1.31251	1.18422	1.45469
reproductive system and breast disorders	vaginal haemorrhage	131	125690	274031	344639629	1.3108	1.10435	1.55584
injury, poisoning and procedural complications	procedural pain	108	103781	274054	344661538	1.30877	1.08367	1.58063
nervous system disorders	dizziness	2499	2420815	271663	342344504	1.30088	1.25061	1.35317
gastrointestinal disorders	dental caries	136	131768	274026	344633551	1.29806	1.0971	1.53583
injury, poisoning and procedural complications	expired product administered	97	94541	274065	344670778	1.29033	1.05734	1.57467
gastrointestinal disorders	nausea	3988	3921505	270174	340843814	1.28296	1.24345	1.32373
psychiatric disorders	eating disorder	151	148059	274011	344617260	1.28266	1.09342	1.50465
gastrointestinal disorders	irritable bowel syndrome	235	230573	273927	344534746	1.28191	1.12792	1.45692
investigations	blood triglycerides increased	124	122063	274038	344643256	1.27761	1.07127	1.52368
infections and infestations	sinusitis	850	847280	273312	343918039	1.26237	1.18014	1.35035
psychiatric disorders	decreased interest	82	81978	274080	344683341	1.25794	1.01297	1.56215
musculoskeletal and connective tissue disorders	neck pain	392	393504	273770	344371815	1.25308	1.13484	1.38364
injury, poisoning and procedural complications	joint dislocation	91	91376	274071	344673943	1.25243	1.01968	1.53832
musculoskeletal and connective tissue disorders	musculoskeletal discomfort	122	122984	274040	344642335	1.24757	1.04459	1.49
musculoskeletal and connective tissue disorders	rotator cuff syndrome	123	124235	274039	344641084	1.24513	1.0433	1.48601
pregnancy, puerperium and perinatal conditions	pregnancy	96	97150	274066	344668169	1.24272	1.01728	1.51813
eye disorders	dry eye	208	211788	273954	344553531	1.23521	1.07812	1.41519
eye disorders	visual impairment	534	545336	273628	344219983	1.23184	1.13152	1.34104
general disorders and administration site conditions	adverse drug reaction	327	337410	273835	344427909	1.21899	1.09364	1.3587
nervous system disorders	dysgeusia	299	311176	273863	344454143	1.20855	1.07891	1.35376
hepatobiliary disorders	hepatic steatosis	170	178682	273992	344586637	1.19654	1.02942	1.3908
investigations	blood potassium decreased	202	212372	273960	344552947	1.19625	1.04203	1.3733
psychiatric disorders	drug use disorder	705	748351	273457	344016968	1.18515	1.10068	1.27611
injury, poisoning and procedural complications	joint injury	168	179202	273994	344586117	1.17903	1.01344	1.37166
injury, poisoning and procedural complications	fall	1985	2122703	272177	342642616	1.17723	1.12636	1.2304
musculoskeletal and connective tissue disorders	rhabdomyolysis	215	230864	273947	344534455	1.17125	1.02458	1.33891
infections and infestations	staphylococcal infection	224	243168	273938	344522151	1.15853	1.01621	1.32078
psychiatric disorders	anhedonia	294	320887	273868	344444432	1.15232	1.02773	1.29201
general disorders and administration site conditions	influenza like illness	335	370376	273827	344394943	1.13758	1.02194	1.26631
gastrointestinal disorders	abdominal distension	495	556784	273667	344208535	1.1182	1.02378	1.22132
psychiatric disorders	confusional state	895	1007267	273267	343758052	1.11775	1.04672	1.19359
social circumstances	loss of personal independence in daily activities	472	531684	273690	344233635	1.11656	1.02012	1.22212
injury, poisoning and procedural complications	incorrect dose administered	499	563600	273663	344201719	1.11359	1.01993	1.21586
vascular disorders	hypertension	1292	1463037	272870	343302282	1.11104	1.05191	1.17348
gastrointestinal disorders	abdominal pain upper	920	1052868	273242	343712451	1.09916	1.03024	1.17269

## Sheet: Table_S8
Table S8 FAERS Reports of tyramine reaction caused by MAO-B inhibitors
	Rasagiline				Selegiline (Emsam)*
No.	Case 1	Case 2	Case 3		Case 4	Case 5	Case 6	Case 7
Primaryid	6599151	6779961	6819611		5769328	5797744	5852583	5999184
DrugSequence	1013182951	1013897331	1014046299		1010027986	1010121606	1010334046	1010855028
FAERSFile	2010q1	2010q2	2010q3		2008q2	2008q2	2008q3	2008q4
Sender	BRISTOL-MYERS SQUIBB COMPANY	TEVA	TEVA		BRISTOL-MYERS SQUIBB COMPANY	BRISTOL-MYERS SQUIBB COMPANY	BRISTOL-MYERS SQUIBB COMPANY	BRISTOL-MYERS SQUIBB COMPANY
PT (MedDRA24.1)	tyramine reaction	tyramine reaction	tyramine reaction		tyramine reaction	tyramine reaction	tyramine reaction	tyramine reaction
Drug Name	Azilect	Azilect	Azilect		Emsam	Emsam	Emsam	Emsam
Route	oral	oral	oral		transdermal		transdermal	transdermal
Dose	-	-	-		6 MILLIGRAM,1 DAY TD	6 MILLIGRAM, 1 DAY TD	6 MILLIGRAM, 3/1 DAY TD	6 MILLIGRAM, 24 HOUR TD
Indication (MedDRA24.1)	parkinson's disease	parkinson's disease	parkinson's disease		-	depression	depression	depression
Start Date	2009-10-01	-	2009-10-01		-	-	-	2008-08-01
End Date	-	-	-		2008-04-01	2008-04-25	2008-04-25	-
Event Date	2010-01-11	-	2010-01-11		-	2008-04-26	2008-04-26	2008-08-01
Sex	Female	-	Female		Female	Female	Female	Female
Weight (kg)	-	-	-		-	-	-	113.3
Age(yr)	-	-	-		-	-	-	-
Reporter_Country	United States of America	United States of America	United States of America		United States of America	United States of America	United States of America	United States of America
concomitant drugs	SINEMET, NON-MEDICINAL PRODUCT	-	SINEMET		-	SYNTHROID, ZOLPIDEM	SYNTHROID, ZOLPIDEM	NEXIUM, ACTIGALL, ABILIFY, LYRICA, AMBIEN, KLONOPIN, ROZEREM, LORAZEPAM

## Sheet: Table_S9
Table S9 AE signals (PT level) detected for selegiline (since 2015Q1)
SOC	PT	n11	n21	n12	n22	ROR	ROR95CIL	ROR95CIU
surgical and medical procedures	nothing by mouth order	10	129	9449	227677554	1867.86	981.274	3555.49
neoplasms benign, malignant and unspecified (incl cysts and polyps)	leukaemia monocytic	4	77	9455	227677606	1250.92	457.738	3418.53
nervous system disorders	parkinsonism hyperpyrexia syndrome	22	514	9437	227677169	1032.63	673.62	1582.98
surgical and medical procedures	small intestinal anastomosis	3	99	9456	227677584	729.624	231.303	2301.53
investigations	catecholamines urine increased	2	85	9457	227677598	566.471	139.371	2302.41
investigations	norepinephrine increased	8	378	9451	227677305	509.847	253.044	1027.27
respiratory, thoracic and mediastinal disorders	platypnoea	4	193	9455	227677490	499.07	185.385	1343.53
psychiatric disorders	kleptomania	2	123	9457	227677560	391.464	96.7951	1583.18
nervous system disorders	spinal meningeal cyst	7	471	9452	227677212	357.992	169.685	755.271
nervous system disorders	postural reflex impairment	4	290	9455	227677393	332.139	123.793	891.135
psychiatric disorders	parkinson's disease psychosis	29	2412	9430	227675271	290.285	201.173	418.871
psychiatric disorders	dopamine dysregulation syndrome	17	1419	9442	227676264	288.882	179	466.217
product issues	manufacturing production issue	3	251	9456	227677432	287.78	92.173	898.496
injury, poisoning and procedural complications	herbal toxicity	2	185	9457	227677498	260.271	64.5975	1048.66
psychiatric disorders	morose	5	469	9454	227677214	256.744	106.341	619.87
psychiatric disorders	echolalia	10	946	9449	227676737	254.707	136.553	475.095
musculoskeletal and connective tissue disorders	camptocormia	12	1230	9447	227676453	235.126	133.114	415.314
investigations	neurotransmitter level altered	9	991	9450	227676692	218.804	113.474	421.905
psychiatric disorders	jealous delusion	4	502	9455	227677181	191.873	71.7173	513.34
investigations	blood catecholamines increased	2	265	9457	227677418	181.698	45.198	730.437
general disorders and administration site conditions	medical device site ulcer	3	406	9456	227677277	177.913	57.1304	554.049
nervous system disorders	cerebrovascular insufficiency	4	617	9455	227677066	156.111	58.3925	417.358
infections and infestations	medical device site cellulitis	2	384	9457	227677299	125.391	31.2417	503.264
psychiatric disorders	poriomania	2	395	9457	227677288	121.899	30.3747	489.2
injury, poisoning and procedural complications	recall phenomenon	8	1691	9451	227675992	113.969	56.8849	228.336
psychiatric disorders	impulse-control disorder	32	7065	9427	227670618	109.388	77.2504	154.897
neoplasms benign, malignant and unspecified (incl cysts and polyps)	phaeochromocytoma	6	1326	9453	227676357	108.982	48.8599	243.086
general disorders and administration site conditions	foaming at mouth	17	4345	9442	227673338	94.3425	58.569	151.966
injury, poisoning and procedural complications	wound haematoma	2	514	9457	227677169	93.677	23.3614	375.637
product issues	product dosage form issue	3	781	9456	227676902	92.4872	29.7585	287.444
nervous system disorders	pleurothotonus	13	3707	9446	227673976	84.5252	49.0146	145.763
injury, poisoning and procedural complications	off label use of device	9	2571	9450	227675112	84.3382	43.8182	162.328
psychiatric disorders	hypersexuality	18	5299	9441	227672384	81.9164	51.5473	130.178
nervous system disorders	dropped head syndrome	4	1213	9455	227676470	79.4065	29.7479	211.961
congenital, familial and genetic disorders	right-to-left cardiac shunt	3	923	9456	227676760	78.2584	25.1886	243.14
injury, poisoning and procedural complications	intentional medical device removal by patient	9	2781	9450	227674902	77.9695	40.5128	150.057
nervous system disorders	drop attacks	6	1874	9453	227675809	77.1132	34.5904	171.911
investigations	csf pressure increased	4	1254	9455	227676429	76.8102	28.7768	205.02
nervous system disorders	upper motor neurone lesion	3	977	9456	227676706	73.9329	23.7988	229.678
renal and urinary disorders	urethral haemorrhage	4	1407	9455	227676276	68.4577	25.6519	182.694
injury, poisoning and procedural complications	stoma site odour	5	1766	9454	227675917	68.1837	28.3378	164.057
gastrointestinal disorders	necrotising oesophagitis	3	1068	9456	227676615	67.6334	21.7742	210.077
musculoskeletal and connective tissue disorders	mixed connective tissue disease	5	1790	9454	227675893	67.2695	27.9583	161.855
injury, poisoning and procedural complications	bladder injury	3	1149	9456	227676534	62.8655	20.2415	195.246
congenital, familial and genetic disorders	ehlers-danlos syndrome	6	2333	9453	227675350	61.9417	27.7919	138.054
eye disorders	binocular eye movement disorder	2	786	9457	227676897	61.2594	15.2912	245.416
injury, poisoning and procedural complications	product appearance confusion	4	1597	9455	227676086	60.313	22.6037	160.932
respiratory, thoracic and mediastinal disorders	mouth breathing	3	1203	9456	227676480	60.0435	19.3342	186.469
musculoskeletal and connective tissue disorders	soft tissue mass	8	3267	9451	227674416	58.9899	29.4667	118.093
injury, poisoning and procedural complications	cystitis radiation	2	823	9457	227676860	58.5054	14.6049	234.364
surgical and medical procedures	deep brain stimulation	5	2145	9454	227675538	56.1363	23.3359	135.04
congenital, familial and genetic disorders	macroglossia	4	1790	9455	227675893	53.8099	20.1692	143.561
investigations	laboratory test interference	3	1347	9456	227676336	53.6246	17.2699	166.51
psychiatric disorders	rapid eye movements sleep abnormal	3	1357	9456	227676326	53.2294	17.1428	165.281
respiratory, thoracic and mediastinal disorders	transient tachypnoea of the newborn	2	929	9457	227676754	51.8298	12.941	207.583
psychiatric disorders	stereotypy	4	2085	9455	227675598	46.1965	17.3182	123.23
nervous system disorders	parkinsonian gait	7	3658	9452	227674025	46.094	21.9527	96.7834
nervous system disorders	sudden onset of sleep	9	4949	9450	227672734	43.8131	22.7757	84.2823
nervous system disorders	parkinson's disease	122	70673	9337	227607010	42.0809	35.1926	50.3174
musculoskeletal and connective tissue disorders	nuchal rigidity	5	2883	9454	227674800	41.7662	17.3667	100.446
product issues	device loosening	7	4059	9452	227673624	41.5401	19.7853	87.2156
infections and infestations	lymph gland infection	3	1817	9456	227675866	39.7535	12.8068	123.398
injury, poisoning and procedural complications	extradural haematoma	11	6725	9448	227670958	39.4156	21.8101	71.2326
product issues	product cleaning inadequate	6	3782	9453	227673901	38.2097	17.1506	85.1269
product issues	device colour issue	2	1301	9457	227676382	37.0098	9.24464	148.165
nervous system disorders	encephalomalacia	4	2686	9455	227674997	35.8598	13.446	95.6364
psychiatric disorders	sleep talking	9	6052	9450	227671631	35.8278	18.6267	68.9137
product issues	product commingling	3	2037	9456	227675646	35.46	11.4248	110.06
nervous system disorders	on and off phenomenon	54	37392	9405	227640291	34.9547	26.7457	45.6832
nervous system disorders	resting tremor	5	3488	9454	227674195	34.5217	14.3563	83.012
psychiatric disorders	compulsions	3	2147	9456	227675536	33.6433	10.8399	104.417
musculoskeletal and connective tissue disorders	posture abnormal	18	13229	9441	227664454	32.8112	20.6567	52.1176
injury, poisoning and procedural complications	heat illness	3	2246	9456	227675437	32.1603	10.3625	99.8106
psychiatric disorders	hallucination, visual	84	64235	9375	227613448	31.7493	25.6084	39.3627
psychiatric disorders	binge eating	4	3123	9455	227674560	30.8419	11.5656	82.2455
nervous system disorders	dyskinesia	192	153441	9267	227524242	30.7219	26.6284	35.4447
nervous system disorders	akinesia	12	9428	9447	227668255	30.674	17.4074	54.0515
product issues	product packaging difficult to open	4	3183	9455	227674500	30.2605	11.3478	80.6942
gastrointestinal disorders	oesophageal ulcer haemorrhage	2	1593	9457	227676090	30.2258	7.55154	120.982
psychiatric disorders	rapid eye movement sleep behaviour disorder	3	2395	9456	227675288	30.1595	9.71825	93.5966
investigations	radioisotope scan abnormal	2	1597	9457	227676086	30.1501	7.53264	120.679
nervous system disorders	irregular sleep wake rhythm disorder	2	1628	9457	227676055	29.576	7.38933	118.379
musculoskeletal and connective tissue disorders	lordosis	2	1646	9457	227676037	29.2526	7.30859	117.083
gastrointestinal disorders	coating in mouth	3	2523	9456	227675160	28.6294	9.22554	88.8449
nervous system disorders	chorea	5	4236	9454	227673447	28.4257	11.8225	68.3458
cardiac disorders	postural orthostatic tachycardia syndrome	7	5961	9452	227671722	28.2855	13.4749	59.3748
injury, poisoning and procedural complications	counterfeit product administered	2	1790	9457	227675893	26.8993	6.72109	107.657
psychiatric disorders	sleep terror	9	8069	9450	227669614	26.8718	13.9722	51.6807
general disorders and administration site conditions	screaming	17	15397	9442	227662286	26.622	16.5383	42.8539
injury, poisoning and procedural complications	labelled drug-food interaction medication error	2	1948	9457	227675735	24.7175	6.17633	98.9187
cardiac disorders	foetal heart rate deceleration abnormality	2	1967	9457	227675716	24.4787	6.11671	97.9625
product issues	suspected counterfeit product	6	5977	9453	227671706	24.1773	10.8546	53.8518
psychiatric disorders	hallucination, tactile	2	2023	9457	227675660	23.8011	5.9475	95.2489
psychiatric disorders	hallucination	237	246374	9222	227431309	23.7235	20.8523	26.99
skin and subcutaneous tissue disorders	livedo reticularis	7	7150	9452	227670533	23.5817	11.2349	49.4973
general disorders and administration site conditions	medical device site pain	3	3113	9456	227674570	23.2033	7.47798	71.997
musculoskeletal and connective tissue disorders	torticollis	7	7295	9452	227670388	23.113	11.0116	48.5131
nervous system disorders	autonomic nervous system imbalance	11	11596	9448	227666087	22.8582	12.6509	41.3015
skin and subcutaneous tissue disorders	eczema asteatotic	2	2128	9457	227675555	22.6267	5.65423	90.546
psychiatric disorders	delusion	47	53036	9412	227624647	21.4321	16.0893	28.5491
psychiatric disorders	delusional disorder, unspecified type	2	2259	9457	227675424	21.3146	5.32654	85.2919
surgical and medical procedures	medical device change	2	2335	9457	227675348	20.6208	5.15327	82.5142
gastrointestinal disorders	bezoar	3	3533	9456	227674150	20.4448	6.58942	63.4338
investigations	weight abnormal	8	9523	9451	227668160	20.2367	10.1143	40.4898
nervous system disorders	facial paresis	9	10812	9450	227666871	20.0542	10.4283	38.5653
gastrointestinal disorders	tongue oedema	7	8477	9452	227669206	19.8901	9.47665	41.7463
nervous system disorders	dyslalia	2	2453	9457	227675230	19.6288	4.90551	78.5426
psychiatric disorders	gambling disorder	19	23423	9440	227654260	19.5621	12.4697	30.6883
nervous system disorders	freezing phenomenon	24	29695	9435	227647988	19.5007	13.0619	29.1135
infections and infestations	epididymitis	4	5041	9455	227672642	19.107	7.1668	50.9401
product issues	device occlusion	33	41779	9426	227635904	19.0752	13.5511	26.8513
psychiatric disorders	hallucinations, mixed	12	15400	9447	227662283	18.7784	10.6581	33.0853
surgical and medical procedures	thyroidectomy	4	5161	9455	227672522	18.6627	7.00022	49.7552
blood and lymphatic system disorders	mast cell activation syndrome	3	3976	9456	227673707	18.1669	5.85553	56.363
psychiatric disorders	libido increased	6	7975	9453	227669708	18.1199	8.13593	40.3557
injury, poisoning and procedural complications	stoma site extravasation	4	5375	9455	227672308	17.9197	6.72161	47.7735
general disorders and administration site conditions	nonspecific reaction	9	12300	9450	227665383	17.628	9.16695	33.8985
cardiac disorders	hypertensive heart disease	6	8250	9453	227669433	17.5159	7.8648	39.0101
infections and infestations	spinal cord infection	2	2752	9457	227674931	17.4962	4.3728	70.0047
psychiatric disorders	compulsive sexual behaviour	5	7029	9454	227670654	17.1304	7.12617	41.1794
nervous system disorders	hyporeflexia	4	5674	9455	227672009	16.9754	6.36752	45.2551
product issues	product colour issue	6	8544	9453	227669139	16.9132	7.59424	37.6673
injury, poisoning and procedural complications	stoma site inflammation	6	8556	9453	227669127	16.8894	7.58359	37.6145
metabolism and nutrition disorders	food refusal	2	2888	9457	227674795	16.6723	4.16698	66.7064
injury, poisoning and procedural complications	stoma site discharge	19	27762	9440	227649921	16.5043	10.5209	25.8907
social circumstances	contraindication to medical treatment	2	2968	9457	227674715	16.2229	4.05471	64.9076
nervous system disorders	hyporesponsive to stimuli	3	4483	9456	227673200	16.1123	5.19355	49.9862
injury, poisoning and procedural complications	stoma site hypergranulation	4	5993	9455	227671690	16.0718	6.02869	42.8454
investigations	product residue present	14	21281	9445	227656402	15.8567	9.38584	26.7889
musculoskeletal and connective tissue disorders	muscle rigidity	36	55131	9423	227622552	15.7737	11.3696	21.8836
gastrointestinal disorders	gastrointestinal polyp haemorrhage	2	3082	9457	227674601	15.6228	3.90479	62.5056
nervous system disorders	bradykinesia	20	31032	9439	227646651	15.5437	10.022	24.1077
general disorders and administration site conditions	general symptom	6	9392	9453	227668291	15.386	6.90871	34.2654
gastrointestinal disorders	gastrointestinal hypomotility	3	4782	9456	227672901	15.1048	4.86892	46.8595
injury, poisoning and procedural complications	procedural site reaction	5	8172	9454	227669511	14.7343	6.12968	35.418
nervous system disorders	parkinsonism	18	29842	9441	227647841	14.5442	9.15809	23.0981
psychiatric disorders	compulsive shopping	8	13256	9451	227664427	14.5377	7.26651	29.0846
nervous system disorders	intracranial hypotension	4	6638	9455	227671045	14.5101	5.44305	38.6808
injury, poisoning and procedural complications	stoma site pain	9	15186	9450	227662497	14.2777	7.42507	27.4547
psychiatric disorders	paranoia	30	50732	9429	227626951	14.2757	9.97457	20.4315
nervous system disorders	cerebellar haemorrhage	3	5111	9456	227672572	14.1325	4.5556	43.8421
general disorders and administration site conditions	therapeutic response shortened	46	78757	9413	227598926	14.1225	10.5697	18.8694
metabolism and nutrition disorders	hypoglycaemia neonatal	2	3424	9457	227674259	14.0623	3.51492	56.2597
psychiatric disorders	impulsive behaviour	6	10682	9453	227667001	13.5279	6.07454	30.1262
infections and infestations	infectious pleural effusion	3	5384	9456	227672299	13.4159	4.32468	41.6183
psychiatric disorders	hostility	4	7193	9455	227670490	13.3904	5.02317	35.6954
surgical and medical procedures	colostomy	3	5477	9456	227672206	13.1881	4.25126	40.9114
vascular disorders	orthostatic hypertension	2	3737	9457	227673946	12.8845	3.22063	51.5458
reproductive system and breast disorders	testicular swelling	2	3819	9457	227673864	12.6078	3.1515	50.4386
neoplasms benign, malignant and unspecified (incl cysts and polyps)	fibroma	7	13476	9452	227664207	12.5115	5.96178	26.2567
nervous system disorders	neuroleptic malignant syndrome	19	36846	9440	227640837	12.4349	7.92706	19.5061
surgical and medical procedures	hernia repair	4	7816	9455	227669867	12.3231	4.62287	32.8494
psychiatric disorders	staring	3	6117	9456	227671566	11.8082	3.80658	36.6297
general disorders and administration site conditions	food interaction	2	4120	9457	227673563	11.6867	2.92133	46.7523
nervous system disorders	lacunar infarction	3	6210	9456	227671473	11.6314	3.74959	36.0809
gastrointestinal disorders	tongue movement disturbance	2	4173	9457	227673510	11.5383	2.88424	46.1583
cardiac disorders	sinus node dysfunction	5	10533	9454	227667150	11.4315	4.75593	27.477
nervous system disorders	hypersomnia	50	106203	9409	227571480	11.387	8.62342	15.0361
surgical and medical procedures	rehabilitation therapy	5	10622	9454	227667061	11.3357	4.71609	27.2467
skin and subcutaneous tissue disorders	skin mass	12	25615	9447	227652068	11.2892	6.40805	19.8886
respiratory, thoracic and mediastinal disorders	yawning	4	8794	9455	227668889	10.9526	4.10885	29.1952
social circumstances	immobile	9	20030	9450	227657653	10.8246	5.62956	20.8137
psychiatric disorders	psychotic disorder	38	85849	9421	227591834	10.6932	7.77524	14.7063
injury, poisoning and procedural complications	device use issue	10	22591	9449	227655092	10.6649	5.73556	19.8306
nervous system disorders	cogwheel rigidity	3	6806	9456	227670877	10.6128	3.42131	32.9205
investigations	electrocardiogram t wave inversion	3	6830	9456	227670853	10.5755	3.40929	32.8048
nervous system disorders	hypokinesia	28	65993	9431	227611690	10.2399	7.06577	14.84
nervous system disorders	hyperkinesia	7	16595	9452	227661088	10.1598	4.84138	21.3208
injury, poisoning and procedural complications	drug dose titration not performed	2	4792	9457	227672891	10.0478	2.51177	40.1941
skin and subcutaneous tissue disorders	decubitus ulcer	14	33891	9445	227643792	9.95629	5.89365	16.8194
psychiatric disorders	persecutory delusion	3	7302	9456	227670381	9.89187	3.18896	30.6837
nervous system disorders	myasthenia gravis	7	17273	9452	227660410	9.76099	4.65136	20.4837
cardiac disorders	cardiopulmonary failure	4	9899	9455	227667784	9.72991	3.65026	25.9354
nervous system disorders	dementia	32	79743	9427	227597940	9.6884	6.84686	13.7092
neoplasms benign, malignant and unspecified (incl cysts and polyps)	non-hodgkin's lymphoma	10	24949	9449	227652734	9.65681	5.19349	17.956
eye disorders	ocular hypertension	2	4989	9457	227672694	9.65104	2.41262	38.6064
psychiatric disorders	panic disorder	5	12749	9454	227664934	9.4444	3.92937	22.7
pregnancy, puerperium and perinatal conditions	small for dates baby	4	10269	9455	227667414	9.37932	3.51876	25.0007
injury, poisoning and procedural complications	lip injury	2	5134	9457	227672549	9.37846	2.34449	37.5158
surgical and medical procedures	hip surgery	5	12849	9454	227664834	9.37089	3.8988	22.5233
blood and lymphatic system disorders	normochromic normocytic anaemia	4	10623	9455	227667060	9.06675	3.40152	24.1674
nervous system disorders	reduced facial expression	3	8003	9456	227669680	9.02539	2.90968	27.9954
infections and infestations	dysentery	2	5361	9457	227672322	8.98134	2.24524	35.9268
eye disorders	visual field defect	7	19136	9452	227658547	8.81063	4.19855	18.4891
surgical and medical procedures	cataract operation	6	16603	9453	227661080	8.7033	3.90843	19.3805
psychiatric disorders	logorrhoea	4	11146	9455	227666537	8.64129	3.24193	23.0332
injury, poisoning and procedural complications	intentional underdose	9	25170	9450	227652513	8.6139	4.47997	16.5625
endocrine disorders	diabetes insipidus	3	8468	9456	227669215	8.52977	2.74993	26.4577
psychiatric disorders	abnormal dreams	22	62353	9437	227615330	8.51007	5.60028	12.9317
gastrointestinal disorders	gastrointestinal necrosis	3	8510	9456	227669173	8.48767	2.73636	26.3271
psychiatric disorders	nightmare	34	97511	9425	227580172	8.41935	6.01184	11.791
renal and urinary disorders	incontinence	15	43348	9444	227634335	8.34073	5.02583	13.842
nervous system disorders	hypoglycaemic coma	2	5833	9457	227671850	8.25456	2.0636	33.0189
injury, poisoning and procedural complications	pelvic fracture	11	32128	9448	227645555	8.24951	4.5665	14.903
psychiatric disorders	impatience	2	5847	9457	227671836	8.2348	2.05866	32.9398
general disorders and administration site conditions	concomitant disease progression	2	5895	9457	227671788	8.16774	2.0419	32.6715
product issues	device delivery system issue	5	15039	9454	227662644	8.00621	3.3311	19.2427
gastrointestinal disorders	oesophageal ulcer	4	12098	9455	227665585	7.96127	2.98685	21.2203
product issues	product complaint	10	30707	9449	227646976	7.84583	4.21963	14.5883
psychiatric disorders	communication disorder	4	12399	9455	227665284	7.76799	2.91435	20.705
general disorders and administration site conditions	therapeutic product effect variable	8	24896	9451	227652787	7.74026	3.86927	15.484
product issues	device dislocation	25	78311	9434	227599372	7.7018	5.20111	11.4048
nervous system disorders	leukoencephalopathy	3	9434	9456	227668249	7.65633	2.46839	23.748
nervous system disorders	motor dysfunction	14	44158	9445	227633525	7.64105	4.52325	12.9079
infections and infestations	stoma site infection	3	9618	9456	227668065	7.50985	2.42117	23.2936
eye disorders	oculogyric crisis	2	6553	9457	227671130	7.34758	1.83691	29.3901
infections and infestations	cholecystitis infective	3	9888	9456	227667795	7.30478	2.35507	22.6574
general disorders and administration site conditions	application site swelling	2	6602	9457	227671081	7.29305	1.82328	29.1719
nervous system disorders	drooling	6	19953	9453	227657730	7.24195	3.25226	16.126
neoplasms benign, malignant and unspecified (incl cysts and polyps)	renal neoplasm	3	10115	9456	227667568	7.14084	2.30223	22.1488
product issues	device issue	50	170141	9409	227507542	7.10581	5.38141	9.38276
eye disorders	eyelid disorder	2	6845	9457	227670838	7.03413	1.75856	28.1361
vascular disorders	aneurysm	4	13710	9455	227663973	7.02515	2.63569	18.7247
respiratory, thoracic and mediastinal disorders	choking	17	59320	9442	227618363	6.90862	4.29265	11.1188
nervous system disorders	nystagmus	4	14289	9455	227663394	6.74046	2.5289	17.9659
injury, poisoning and procedural complications	stoma site irritation	2	7169	9457	227670514	6.71622	1.6791	26.8642
injury, poisoning and procedural complications	spinal compression fracture	11	39874	9448	227637809	6.64672	3.67935	12.0073
musculoskeletal and connective tissue disorders	spondylolisthesis	2	7368	9457	227670315	6.53482	1.63375	26.1385
injury, poisoning and procedural complications	hip fracture	26	101645	9433	227576038	6.17112	4.19929	9.06886
blood and lymphatic system disorders	anaemia macrocytic	2	7850	9457	227669833	6.13356	1.53345	24.5332
vascular disorders	orthostatic hypotension	31	122304	9428	227555379	6.11771	4.29967	8.70447
psychiatric disorders	hallucination, auditory	12	47447	9447	227630236	6.09409	3.45936	10.7355
infections and infestations	enterobacter infection	2	7926	9457	227669757	6.07474	1.51875	24.2979
surgical and medical procedures	knee operation	6	23855	9453	227653828	6.05727	2.72029	13.4877
nervous system disorders	psychomotor hyperactivity	11	43754	9448	227633929	6.0572	3.35304	10.9422
injury, poisoning and procedural complications	compression fracture	4	15970	9455	227661713	6.03092	2.26272	16.0744
musculoskeletal and connective tissue disorders	sjogren's syndrome	7	28230	9452	227649453	5.97214	2.84604	12.532
endocrine disorders	hypopituitarism	2	8075	9457	227669608	5.96265	1.49073	23.8495
general disorders and administration site conditions	application site vesicles	2	8132	9457	227669551	5.92085	1.48028	23.6823
psychiatric disorders	listless	3	12219	9456	227665464	5.91119	1.90584	18.3343
psychiatric disorders	psychotic symptom	2	8151	9457	227669532	5.90705	1.47683	23.6271
injury, poisoning and procedural complications	multiple use of single-use product	2	8216	9457	227669467	5.86032	1.46515	23.4401
surgical and medical procedures	intestinal resection	3	12390	9456	227665293	5.82961	1.87954	18.0812
psychiatric disorders	abnormal behaviour	23	95739	9436	227581944	5.79414	3.84822	8.72403
surgical and medical procedures	shoulder operation	3	12467	9456	227665216	5.7936	1.86793	17.9695
injury, poisoning and procedural complications	device use error	11	45800	9448	227631883	5.78656	3.20323	10.4533
injury, poisoning and procedural complications	gastrointestinal stoma complication	2	8357	9457	227669326	5.76144	1.44043	23.0445
hepatobiliary disorders	hypertransaminasaemia	3	12548	9456	227665135	5.7562	1.85587	17.8535
surgical and medical procedures	hospice care	6	25137	9453	227652546	5.74832	2.58155	12.7997
product issues	embedded device	3	12605	9456	227665078	5.73017	1.84748	17.7727
general disorders and administration site conditions	application site pruritus	7	29444	9452	227648239	5.72587	2.72869	12.0151
injury, poisoning and procedural complications	incorrect dose administered by device	7	29459	9452	227648224	5.72296	2.7273	12.009
infections and infestations	pneumonia klebsiella	2	8437	9457	227669246	5.7068	1.42678	22.826
injury, poisoning and procedural complications	wrong technique in device usage process	13	54923	9446	227622760	5.7037	3.31041	9.82726
psychiatric disorders	middle insomnia	18	77142	9441	227600541	5.62519	3.54233	8.93275
nervous system disorders	dystonia	12	52363	9447	227625320	5.52183	3.13454	9.72731
respiratory, thoracic and mediastinal disorders	aspiration	8	35206	9451	227642477	5.47329	2.73613	10.9487
gastrointestinal disorders	faecaloma	5	22171	9454	227655512	5.43059	2.25958	13.0517
musculoskeletal and connective tissue disorders	rhabdomyolysis	23	102263	9436	227575420	5.42434	3.60263	8.16721
psychiatric disorders	agitation	46	205390	9413	227472293	5.41226	4.05092	7.2311
musculoskeletal and connective tissue disorders	cervical spinal stenosis	2	8923	9457	227668760	5.39597	1.34908	21.5825
psychiatric disorders	bradyphrenia	5	22634	9454	227655049	5.31949	2.21336	12.7847
general disorders and administration site conditions	hyperpyrexia	2	9067	9457	227668616	5.31026	1.32765	21.2397
nervous system disorders	transient ischaemic attack	21	98101	9438	227579582	5.16178	3.36374	7.92093
injury, poisoning and procedural complications	stoma site erythema	5	23345	9454	227654338	5.15747	2.14595	12.3952
injury, poisoning and procedural complications	prescribed underdose	22	104523	9437	227573160	5.07572	3.34031	7.71274
general disorders and administration site conditions	potentiating drug interaction	3	14269	9456	227663414	5.0619	1.63205	15.6998
respiratory, thoracic and mediastinal disorders	haemothorax	2	9554	9457	227668129	5.03957	1.25999	20.1568
renal and urinary disorders	urinary tract disorder	4	19152	9455	227658531	5.02885	1.8868	13.4033
injury, poisoning and procedural complications	hand fracture	6	28739	9453	227648944	5.02777	2.25799	11.1952
gastrointestinal disorders	oesophageal stenosis	2	9584	9457	227668099	5.0238	1.25604	20.0937
psychiatric disorders	catatonia	3	14462	9456	227663221	4.99434	1.61027	15.4902
product issues	product supply issue	3	14491	9456	227663192	4.98435	1.60705	15.4592
psychiatric disorders	aggression	24	116551	9435	227561132	4.96651	3.32705	7.41386
nervous system disorders	tremor	106	520133	9353	227157550	4.94957	4.08709	5.99406
renal and urinary disorders	chromaturia	13	63848	9446	227613835	4.90622	2.84758	8.45315
infections and infestations	systemic candida	2	9824	9457	227667859	4.90106	1.22536	19.6027
general disorders and administration site conditions	sudden death	5	24790	9454	227652893	4.85681	2.02086	11.6726
surgical and medical procedures	cardiac pacemaker insertion	3	15067	9456	227662616	4.79379	1.54562	14.8681
psychiatric disorders	tension	5	25409	9454	227652274	4.73848	1.97163	11.3881
psychiatric disorders	decreased interest	4	20545	9455	227657138	4.68785	1.75887	12.4943
psychiatric disorders	initial insomnia	7	35964	9452	227641719	4.68768	2.23397	9.83645
renal and urinary disorders	nocturia	11	56730	9448	227620953	4.67146	2.58599	8.43875
psychiatric disorders	anger	16	83668	9443	227594015	4.60905	2.82232	7.5269
general disorders and administration site conditions	energy increased	4	21012	9455	227656671	4.58365	1.71978	12.2166
gastrointestinal disorders	abnormal faeces	7	37051	9452	227640632	4.55013	2.16843	9.5478
gastrointestinal disorders	abdominal rigidity	2	10623	9457	227667060	4.53241	1.1332	18.1281
injury, poisoning and procedural complications	spinal column injury	2	10636	9457	227667047	4.52687	1.13182	18.1059
product issues	device failure	22	119962	9437	227557721	4.42218	2.91024	6.71962
nervous system disorders	dysgraphia	4	21865	9455	227655818	4.40482	1.65269	11.7399
injury, poisoning and procedural complications	thoracic vertebral fracture	2	11014	9457	227666669	4.37151	1.09298	17.4844
psychiatric disorders	enuresis	3	16551	9456	227661132	4.36394	1.40704	13.5348
gastrointestinal disorders	duodenal ulcer haemorrhage	2	11095	9457	227666588	4.33959	1.085	17.3567
nervous system disorders	mental impairment	14	78236	9445	227599447	4.31212	2.55273	7.28412
renal and urinary disorders	bladder pain	2	11263	9457	227666420	4.27486	1.06882	17.0978
psychiatric disorders	obsessive-compulsive disorder	7	39681	9452	227638002	4.24851	2.02469	8.91485
renal and urinary disorders	hypertonic bladder	3	17038	9456	227660645	4.23919	1.36682	13.1479
gastrointestinal disorders	infrequent bowel movements	2	11411	9457	227666272	4.21941	1.05495	16.876
product issues	device defective	2	11453	9457	227666230	4.20393	1.05109	16.8141
gastrointestinal disorders	duodenal ulcer	4	23063	9455	227654620	4.17599	1.56684	11.13
injury, poisoning and procedural complications	stoma site haemorrhage	2	11564	9457	227666119	4.16358	1.041	16.6527
nervous system disorders	anosmia	4	23266	9455	227654417	4.13955	1.55317	11.0329
psychiatric disorders	dysphoria	3	17729	9456	227659954	4.07395	1.31355	12.6353
gastrointestinal disorders	gastrointestinal motility disorder	4	23856	9455	227653827	4.03716	1.51475	10.7599
product issues	device physical property issue	2	11931	9457	227665752	4.0355	1.00898	16.1404
metabolism and nutrition disorders	vitamin d deficiency	9	53957	9450	227623726	4.01773	2.08969	7.72464
injury, poisoning and procedural complications	accidental underdose	3	18058	9456	227659625	3.99973	1.28962	12.4051
psychiatric disorders	sopor	7	42234	9452	227635449	3.99165	1.90229	8.37583
general disorders and administration site conditions	localised oedema	3	18245	9456	227659438	3.95873	1.2764	12.2779
infections and infestations	pneumonia aspiration	21	129974	9438	227547709	3.89543	2.53853	5.97761
infections and infestations	rhinitis	7	43959	9452	227633724	3.83498	1.82763	8.04707
psychiatric disorders	confusional state	98	622211	9361	227055472	3.82031	3.13081	4.66165
gastrointestinal disorders	bowel movement irregularity	5	31965	9454	227645718	3.76651	1.56723	9.05202
nervous system disorders	speech disorder	27	173035	9432	227504648	3.76371	2.5796	5.49136
psychiatric disorders	delirium	20	128497	9439	227549186	3.7522	2.41954	5.8189
cardiac disorders	atrioventricular block complete	3	19269	9456	227658414	3.74833	1.20857	11.6253
injury, poisoning and procedural complications	product administration error	16	103336	9443	227574347	3.73148	2.28497	6.09372
injury, poisoning and procedural complications	stress fracture	3	19492	9456	227658191	3.70545	1.19474	11.4923
injury, poisoning and procedural complications	product dispensing error	10	65258	9449	227612425	3.69127	1.98534	6.86306
general disorders and administration site conditions	application site erythema	5	33855	9454	227643828	3.55621	1.47973	8.54658
nervous system disorders	restless legs syndrome	12	81402	9447	227596281	3.55155	2.01613	6.25629
injury, poisoning and procedural complications	fall	200	1385587	9259	226292096	3.52778	3.06662	4.05829
nervous system disorders	cerebral haemorrhage	15	103352	9444	227574331	3.49735	2.10749	5.80381
respiratory, thoracic and mediastinal disorders	sputum discoloured	14	96478	9445	227581205	3.49651	2.06991	5.90631
psychiatric disorders	restlessness	18	124591	9441	227553092	3.48217	2.19286	5.52955
nervous system disorders	somnolence	99	692942	9360	226984741	3.46465	2.84218	4.22345
nervous system disorders	balance disorder	56	391974	9403	227285709	3.45332	2.65547	4.49088
psychiatric disorders	panic reaction	3	21215	9456	227656468	3.40448	1.09771	10.5588
infections and infestations	urosepsis	6	43043	9453	227634640	3.35674	1.50756	7.47412
psychiatric disorders	post-traumatic stress disorder	5	35877	9454	227641806	3.35576	1.39633	8.0648
renal and urinary disorders	micturition urgency	7	50399	9452	227627284	3.34485	1.59406	7.01856
general disorders and administration site conditions	drug interaction	83	611130	9376	227066553	3.28912	2.64989	4.08256
nervous system disorders	dizziness postural	5	36896	9454	227640787	3.26306	1.35776	7.84201
reproductive system and breast disorders	sexual dysfunction	5	37124	9454	227640559	3.24302	1.34942	7.79384
pregnancy, puerperium and perinatal conditions	low birth weight baby	4	29702	9455	227647981	3.24247	1.2166	8.64179
musculoskeletal and connective tissue disorders	intervertebral disc disorder	3	22373	9456	227655310	3.22825	1.04089	10.0122
general disorders and administration site conditions	adverse reaction	6	45250	9453	227632433	3.19299	1.43402	7.10949
injury, poisoning and procedural complications	product prescribing error	17	128574	9442	227549109	3.18645	1.97996	5.1281
nervous system disorders	altered state of consciousness	9	68238	9450	227609445	3.17669	1.65227	6.10756
nervous system disorders	movement disorder	14	106378	9445	227571305	3.17097	1.8772	5.3564
general disorders and administration site conditions	hypothermia	4	30625	9455	227647058	3.14474	1.17993	8.38129
nervous system disorders	hemiparesis	8	61283	9451	227616400	3.14395	1.57173	6.28888
nervous system disorders	syncope	43	334447	9416	227343236	3.10425	2.30061	4.18862
gastrointestinal disorders	dysphagia	38	304562	9421	227373121	3.01127	2.18966	4.14116
psychiatric disorders	irritability	19	153426	9440	227524257	2.98477	1.90291	4.68168
endocrine disorders	thyroid disorder	8	64593	9451	227613090	2.9828	1.49117	5.96651
investigations	blood creatine phosphokinase increased	9	74039	9450	227603644	2.92772	1.52278	5.62886
renal and urinary disorders	dysuria	17	139990	9442	227537693	2.92645	1.81841	4.70967
skin and subcutaneous tissue disorders	hyperhidrosis	50	418884	9409	227258799	2.88306	2.18347	3.8068
general disorders and administration site conditions	therapeutic response changed	20	167546	9439	227510137	2.8772	1.85532	4.46192
general disorders and administration site conditions	disease recurrence	12	101192	9447	227576491	2.85673	1.62171	5.03227
psychiatric disorders	apathy	5	43464	9454	227634219	2.76989	1.15256	6.65673
metabolism and nutrition disorders	hypomagnesaemia	7	61207	9452	227616476	2.75408	1.31253	5.77889
psychiatric disorders	insomnia	108	974068	9351	226703615	2.68803	2.22357	3.24952
nervous system disorders	lethargy	19	171900	9440	227505783	2.66378	1.69828	4.17819
social circumstances	bedridden	5	45728	9454	227631955	2.63272	1.09549	6.32707
general disorders and administration site conditions	gait disturbance	85	792996	9374	226884687	2.59435	2.09545	3.21202
general disorders and administration site conditions	feeling abnormal	81	759238	9378	226918445	2.58147	2.07431	3.21262
investigations	blood pressure abnormal	8	75183	9451	227602500	2.56253	1.28108	5.12582
general disorders and administration site conditions	gait inability	21	197841	9438	227479842	2.55839	1.66724	3.92585
reproductive system and breast disorders	benign prostatic hyperplasia	5	49113	9454	227628570	2.45123	1.01997	5.89089
blood and lymphatic system disorders	eosinophilia	7	68884	9452	227608799	2.44706	1.16622	5.13464
nervous system disorders	sensory disturbance	5	49592	9454	227628091	2.42755	1.01012	5.83397
renal and urinary disorders	urinary retention	12	120042	9447	227557641	2.40794	1.36695	4.24169
nervous system disorders	dysarthria	12	120505	9447	227557178	2.39868	1.36169	4.22539
nervous system disorders	loss of consciousness	37	376439	9422	227301244	2.37119	1.7169	3.27481
gastrointestinal disorders	dry mouth	27	278892	9432	227398791	2.33406	1.59975	3.40542
surgical and medical procedures	therapy cessation	13	134744	9446	227542939	2.32407	1.34893	4.00413
eye disorders	macular degeneration	7	72739	9452	227604944	2.31733	1.10439	4.86243
general disorders and administration site conditions	therapeutic response decreased	19	201386	9440	227476297	2.27347	1.44944	3.56596
respiratory, thoracic and mediastinal disorders	dysphonia	20	213747	9439	227463936	2.25484	1.45401	3.49675
injury, poisoning and procedural complications	rib fracture	9	96461	9450	227581222	2.24696	1.16871	4.31999
gastrointestinal disorders	tooth disorder	9	96590	9450	227581093	2.24396	1.16715	4.31422
nervous system disorders	disturbance in attention	15	165728	9444	227511955	2.18044	1.31394	3.61836
social circumstances	drug abuser	22	243424	9437	227434259	2.17812	1.43345	3.30964
injury, poisoning and procedural complications	femur fracture	9	99936	9450	227577747	2.1688	1.12806	4.16971
injury, poisoning and procedural complications	upper limb fracture	7	77783	9452	227599900	2.16701	1.03276	4.547
respiratory, thoracic and mediastinal disorders	acute respiratory failure	8	89553	9451	227588130	2.1512	1.07545	4.30302
gastrointestinal disorders	intestinal obstruction	11	124502	9448	227553181	2.12794	1.178	3.8439
nervous system disorders	memory impairment	45	510727	9414	227166956	2.12615	1.58633	2.84967
infections and infestations	clostridium difficile infection	10	114032	9449	227563651	2.11198	1.13595	3.92666
skin and subcutaneous tissue disorders	angioedema	8	91896	9451	227585787	2.09634	1.04802	4.19326
injury, poisoning and procedural complications	head injury	10	115023	9449	227562660	2.09378	1.12615	3.89281
psychiatric disorders	mental disorder	12	139514	9447	227538169	2.07169	1.17607	3.64935
investigations	blood pressure decreased	21	246838	9438	227430845	2.05011	1.33602	3.14588
musculoskeletal and connective tissue disorders	muscular weakness	36	423648	9423	227254035	2.04937	1.47732	2.84293
injury, poisoning and procedural complications	underdose	18	214634	9441	227463049	2.02054	1.27243	3.20849
musculoskeletal and connective tissue disorders	musculoskeletal stiffness	48	585641	9411	227092042	1.97777	1.48935	2.62637
psychiatric disorders	suicidal ideation	20	243840	9439	227433843	1.97631	1.2744	3.0648
nervous system disorders	cognitive disorder	18	228992	9441	227448691	1.89373	1.19257	3.00712
injury, poisoning and procedural complications	wrong technique in product usage process	30	391202	9429	227286481	1.84854	1.29171	2.6454
general disorders and administration site conditions	therapy non-responder	15	195816	9444	227481867	1.84516	1.1119	3.06196
metabolism and nutrition disorders	decreased appetite	71	943914	9388	226733769	1.81664	1.43835	2.29443
general disorders and administration site conditions	unevaluable event	17	228810	9442	227448873	1.78976	1.11212	2.8803
nervous system disorders	dizziness	117	1585633	9342	226092050	1.78578	1.48812	2.14298
vascular disorders	blood pressure fluctuation	17	244599	9442	227433084	1.67411	1.04026	2.69418
surgical and medical procedures	hospitalisation	24	347636	9435	227330047	1.66342	1.11435	2.48303
cardiac disorders	cardiac disorder	17	246360	9442	227431323	1.66213	1.03281	2.67491
vascular disorders	hypotension	53	770369	9406	226907314	1.65967	1.26696	2.17409
gastrointestinal disorders	constipation	63	917148	9396	226760535	1.65778	1.29396	2.12389
psychiatric disorders	anxiety	70	1044602	9389	226633081	1.61753	1.27858	2.04632
metabolism and nutrition disorders	dehydration	29	470099	9430	227207584	1.48635	1.0323	2.1401
general disorders and administration site conditions	therapeutic product effect decreased	35	576588	9424	227101095	1.4628	1.04962	2.03864
general disorders and administration site conditions	condition aggravated	86	1430460	9373	226247223	1.4512	1.17359	1.79448
psychiatric disorders	depression	49	817767	9410	226859916	1.44456	1.09097	1.91274
injury, poisoning and procedural complications	product dose omission issue	70	1191748	9389	226485935	1.41689	1.11999	1.79249
respiratory, thoracic and mediastinal disorders	cough	66	1148098	9393	226529585	1.38639	1.08827	1.76617
injury, poisoning and procedural complications	inappropriate schedule of product administration	41	726558	9418	226951125	1.35984	1.00059	1.84807

[truncated: 6 more sheets: Table_S10, Table_S11, Table_S12, Table_S13, Table_S14, Table_S15]
